# Supplementary material for: TGF-β1-mediated downregulation of L1CAM in pancreatic ductal adenocarcinoma drives upregulation of collagen 17A1 and MMP2, facilitating tumor invasiveness and metastasis
Source: Cell Death Dis. 2025 Aug 6;16(1):592. doi: 10.1038/s41419-025-07859-8 (PMC12328658; doi:10.1038/s41419-025-07859-8)
Supplement: Supplementary file 3 — Supplementary Table 1 [file 41419_2025_7859_MOESM3_ESM.xlsx]

## Sheet: POSITIVEvsNEGATIVE_noPOS3
geneid	sampleA	sampleB	logFC	logCPM	PValue	FDR	name	POS.1	POS.2	NEG.1	NEG.2	NEG.3
ENSG00000153292	POS	NEG	-2.83629	0.385245	1.57328e-09	1.31315e-07	ADGRF1	6	5	46	35	22
ENSG00000259207	POS	NEG	-2.21451	2.36693	6.23393e-25	2.27762e-22	ITGB3	34	34	138	131	137
ENSG00000164379	POS	NEG	-2.19116	2.1452	4.17071e-15	7.47794e-13	FOXQ1	31	28	136	128	83
ENSG00000205488	POS	NEG	-2.18261	2.75633	5.81625e-27	2.74697e-24	CALML3-AS1	43	48	163	183	185
ENSG00000261026	POS	NEG	-2.11412	0.28699	2.68778e-07	1.35537e-05	AC105046.1	8	8	33	24	33
ENSG00000274012	POS	NEG	-2.0875	1.88793	8.82544e-05	0.0021362	RN7SL2	16	36	176	41	70
ENSG00000166670	POS	NEG	-2.05775	3.28803	1.33191e-31	9.91969e-29	MMP10	73	69	239	269	251
ENSG00000259753	POS	NEG	-1.99376	2.04607	6.68434e-14	1.00338e-11	AC068234.1	42	20	99	117	101
ENSG00000106003	POS	NEG	-1.90166	2.98258	2.05691e-23	6.63834e-21	LFNG	75	51	204	199	201
ENSG00000118523	POS	NEG	-1.87977	5.78157	2.29417e-58	4.44242e-54	CTGF	405	480	1403	1379	1400
ENSG00000142583	POS	NEG	-1.85258	1.41917	9.34173e-12	1.05786e-09	SLC2A5	22	21	62	68	70
ENSG00000064300	POS	NEG	-1.79671	4.63142	2.6677e-39	6.45718e-36	NGFR	232	188	598	640	632
ENSG00000127129	POS	NEG	-1.79134	2.73541	2.5507e-19	6.17396e-17	EDN2	64	49	159	182	161
ENSG00000178363	POS	NEG	-1.78065	4.51755	7.06962e-32	5.47585e-29	CALML3	225	167	530	619	576
ENSG00000121297	POS	NEG	-1.6833	0.181903	2.22507e-05	0.000671126	TSHZ3	11	8	27	27	25
ENSG00000168874	POS	NEG	-1.67933	1.88149	1.53717e-11	1.7009e-09	ATOH8	32	34	105	79	88
ENSG00000278408	POS	NEG	-1.67607	-0.216919	0.00079008	0.0122589	AC108861.1	9	5	10	24	24
ENSG00000198719	POS	NEG	-1.6518	4.99836	3.38774e-38	5.96366e-35	DLL1	305	283	747	856	766
ENSG00000143341	POS	NEG	-1.64655	1.04651	2.33281e-06	9.49001e-05	HMCN1	24	13	41	64	44
ENSG00000068781	POS	NEG	-1.62306	1.03111	1.32641e-05	0.000426654	STON1-GTF2A1L	20	17	62	56	29
ENSG00000180638	POS	NEG	-1.59918	2.25461	8.6439e-11	8.45356e-09	SLC47A2	53	37	130	92	128
ENSG00000256462	POS	NEG	-1.59598	3.84284	2.20919e-21	6.29099e-19	AL732437.1	160	113	325	364	368
ENSG00000196337	POS	NEG	-1.5585	3.19068	4.86775e-20	1.22414e-17	CGB7	91	86	215	218	236
ENSG00000154783	POS	NEG	-1.55846	-0.131542	0.000889545	0.013384	FGD5	10	6	14	19	28
ENSG00000079337	POS	NEG	-1.55673	3.9939	7.93875e-21	2.19608e-18	RAPGEF3	186	124	389	409	370
ENSG00000087245	POS	NEG	-1.55524	2.61909	7.85922e-16	1.49202e-13	MMP2	61	58	141	153	155
ENSG00000179388	POS	NEG	-1.55481	1.6558	3.2921e-05	0.000948634	EGR3	14	46	75	92	61
ENSG00000249906	POS	NEG	-1.54203	0.208016	0.00035003	0.00648612	AC006487.1	13	8	22	36	21
ENSG00000079308	POS	NEG	-1.53186	4.8184	2.04764e-31	1.41609e-28	TNS1	310	246	680	710	670
ENSG00000204618	POS	NEG	-1.52587	0.577995	1.88813e-05	0.000584989	RNF39	17	11	40	29	35
ENSG00000285966	POS	NEG	-1.5215	0.526047	5.26247e-05	0.00140168	AC007686.4	16	11	39	24	37
ENSG00000092295	POS	NEG	-1.50283	5.04292	1.45571e-30	8.80888e-28	TGM1	360	300	737	813	846
ENSG00000154764	POS	NEG	-1.50136	-0.0193972	0.000696873	0.0111868	WNT7A	7	11	17	21	28
ENSG00000249641	POS	NEG	-1.49959	1.00863	1.97367e-06	8.20133e-05	HOXC13-AS	19	20	39	49	54
ENSG00000171462	POS	NEG	-1.49934	3.59747	7.52457e-17	1.58376e-14	DLK2	139	104	269	276	335
ENSG00000243244	POS	NEG	-1.49081	2.40374	1.39904e-10	1.33453e-08	STON1	53	53	151	132	100
ENSG00000273778	POS	NEG	-1.48847	1.70693	4.15111e-08	2.50412e-06	MIR6765	42	23	69	80	85
ENSG00000283251	POS	NEG	-1.4878	2.27292	1.58491e-11	1.74376e-09	AC008687.7	58	39	111	113	125
ENSG00000187955	POS	NEG	-1.47978	4.8285	1.80123e-32	1.51648e-29	COL14A1	302	274	686	718	656
ENSG00000268204	POS	NEG	-1.47816	0.0981334	0.00052071	0.00901037	AC008763.1	14	6	28	21	23
ENSG00000196611	POS	NEG	-1.47254	2.58899	4.55224e-10	4.04356e-08	MMP1	66	56	185	132	118
ENSG00000167601	POS	NEG	-1.47186	5.56719	8.79697e-39	1.89272e-35	AXL	470	494	1225	1107	1100
ENSG00000283788	POS	NEG	-1.46571	1.77097	2.30674e-06	9.40373e-05	MIR936	49	20	70	81	93
ENSG00000254894	POS	NEG	-1.45554	0.937415	1.69554e-05	0.000530412	NAV2-AS1	27	11	48	46	40
ENSG00000145113	POS	NEG	-1.44829	0.472023	5.42939e-05	0.00143431	MUC4	16	11	27	35	33
ENSG00000145934	POS	NEG	-1.44306	5.14146	2.22578e-35	2.41387e-32	TENM2	378	352	851	821	873
ENSG00000176533	POS	NEG	-1.42904	0.247061	0.00141478	0.0189143	GNG7	10	13	23	18	39
ENSG00000114270	POS	NEG	-1.41377	6.29345	1.20469e-21	3.48174e-19	COL7A1	1009	643	1813	1993	1821
ENSG00000122877	POS	NEG	-1.40896	5.24432	2.84624e-31	1.9005e-28	EGR2	421	378	841	935	943
ENSG00000114013	POS	NEG	-1.40821	0.493348	0.00105424	0.0151779	CD86	14	14	39	41	16
ENSG00000166311	POS	NEG	-1.40311	1.25261	3.71663e-06	0.000142231	SMPD1	17	32	52	54	61
ENSG00000231652	POS	NEG	-1.39741	0.220876	0.00210976	0.0251715	AL590428.1	15	8	16	23	39
ENSG00000224728	POS	NEG	-1.39553	-0.165744	0.00197103	0.0239893	IMPDH1P8	6	11	23	19	16
ENSG00000274220	POS	NEG	-1.3923	0.220932	0.000242345	0.00482796	AC009163.6	10	13	22	28	28
ENSG00000278621	POS	NEG	-1.38857	3.37962	1.67372e-15	3.11634e-13	AC037198.2	129	93	248	266	231
ENSG00000283663	POS	NEG	-1.38276	2.98316	5.94069e-13	7.93349e-11	AC008687.8	101	68	205	178	182
ENSG00000268108	POS	NEG	-1.38039	0.15394	0.000305529	0.00582729	AC008687.2	11	11	23	26	25
ENSG00000229526	POS	NEG	-1.37493	-0.183339	0.00314504	0.0338901	KRT16P4	13	4	19	22	16
ENSG00000274300	POS	NEG	-1.36801	0.0835558	0.00102946	0.0148876	MIR6864	14	7	25	24	21
ENSG00000065618	POS	NEG	-1.36796	8.05313	4.40019e-41	1.42009e-37	COL17A1	3161	2563	6184	6403	6330
ENSG00000066468	POS	NEG	-1.35686	3.03866	1.40345e-14	2.3428e-12	FGFR2	97	81	209	197	179
ENSG00000145242	POS	NEG	-1.35592	0.546456	0.000119039	0.00273437	EPHA5	16	14	32	39	28
ENSG00000253525	POS	NEG	-1.35432	4.09082	1.26431e-22	3.82534e-20	AC104966.1	182	188	409	413	392
ENSG00000145283	POS	NEG	-1.34874	2.38481	1.7207e-09	1.41786e-07	SLC10A6	53	60	147	104	119
ENSG00000276168	POS	NEG	-1.34826	2.2109	0.00225656	0.0264575	RN7SL1	55	45	202	64	62
ENSG00000283029	POS	NEG	-1.34826	2.2109	0.00225717	0.0264575	AL139099.4	55	45	202	64	62
ENSG00000253760	POS	NEG	-1.33245	0.054877	0.0122688	0.0880555	AC009812.2	15	6	11	22	35
ENSG00000018280	POS	NEG	-1.33087	-0.00488276	0.00172272	0.0217604	SLC11A1	11	9	18	21	26
ENSG00000188064	POS	NEG	-1.32356	5.43716	1.54899e-31	1.11091e-28	WNT7B	507	450	1069	1038	964
ENSG00000262681	POS	NEG	-1.31593	-0.148985	0.00278803	0.0308323	AC005722.2	8	10	19	17	22
ENSG00000258584	POS	NEG	-1.3082	0.597151	0.000271787	0.00532142	FAM181A-AS1	21	11	39	26	37
ENSG00000140465	POS	NEG	-1.30404	1.53173	0.000276138	0.00538482	CYP1A1	16	47	67	78	56
ENSG00000165474	POS	NEG	-1.30338	5.3353	4.48872e-31	2.89732e-28	GJB2	450	451	1001	913	939
ENSG00000145824	POS	NEG	-1.30276	2.84554	5.53959e-13	7.44921e-11	CXCL14	76	84	182	162	163
ENSG00000184916	POS	NEG	-1.30268	6.69565	7.34037e-27	3.38426e-24	JAG2	1349	969	2387	2447	2482
ENSG00000166833	POS	NEG	-1.2966	4.08674	2.22447e-20	5.98258e-18	NAV2	203	178	402	385	413
ENSG00000139174	POS	NEG	-1.29349	1.60294	1.40516e-07	7.51642e-06	PRICKLE1	38	29	72	72	67
ENSG00000278709	POS	NEG	-1.28931	-0.0998734	0.00369283	0.0380564	NKILA	13	6	22	21	17
ENSG00000283696	POS	NEG	-1.2841	-0.0355502	0.0034322	0.0361202	AL592295.4	7	13	17	20	26
ENSG00000234869	POS	NEG	-1.28037	2.14451	9.79176e-10	8.42701e-08	AL021392.1	46	53	103	105	101
ENSG00000147257	POS	NEG	-1.27918	0.0834188	0.00291607	0.0320106	GPC3	11	11	29	16	24
ENSG00000258021	POS	NEG	-1.27221	0.767404	0.000767181	0.0120484	AC025259.2	24	13	53	28	34
ENSG00000111859	POS	NEG	-1.27209	2.55906	1.19632e-09	1.01159e-07	NEDD9	57	76	154	124	135
ENSG00000285577	POS	NEG	-1.2716	0.245955	0.00132514	0.0179944	AC019127.1	11	14	33	27	18
ENSG00000151702	POS	NEG	-1.26559	1.81397	1.64802e-07	8.62495e-06	FLI1	40	39	73	93	78
ENSG00000171992	POS	NEG	-1.26329	4.28808	4.36199e-18	9.69279e-16	SYNPO	235	211	412	457	503
ENSG00000283796	POS	NEG	-1.26172	1.99361	2.29531e-08	1.47174e-06	MIR6510	53	37	98	91	88
ENSG00000262903	POS	NEG	-1.25987	0.0688005	0.00142462	0.0189791	AC027796.4	14	8	25	21	22
ENSG00000119714	POS	NEG	-1.25932	0.758778	9.26697e-05	0.00223469	GPR68	22	15	42	33	39
ENSG00000171346	POS	NEG	-1.25197	6.33207	2.2891e-35	2.41387e-32	KRT15	933	915	1815	1837	1991
ENSG00000258602	POS	NEG	-1.2447	1.50332	8.8375e-06	0.000306683	LINC01629	34	30	80	50	65
ENSG00000239775	POS	NEG	-1.24429	-0.200794	0.0118395	0.0860586	AC017116.1	13	5	11	24	20
ENSG00000231483	POS	NEG	-1.24209	-0.201164	0.0131913	0.0925832	AL365356.4	13	5	21	24	10
ENSG00000253837	POS	NEG	-1.23403	1.99043	3.91547e-07	1.88605e-05	AC090197.1	42	49	85	81	109
ENSG00000257225	POS	NEG	-1.23335	0.944377	4.09255e-05	0.00113862	AC079601.1	26	17	42	47	41
ENSG00000253931	POS	NEG	-1.2233	0.152549	0.0105144	0.0800945	AC105118.1	21	3	28	23	21
ENSG00000008118	POS	NEG	-1.21958	0.535224	0.000300677	0.00574996	CAMK1G	18	14	36	27	33
ENSG00000130635	POS	NEG	-1.21902	3.19649	3.7186e-10	3.39656e-08	COL5A1	117	97	218	247	174
ENSG00000229222	POS	NEG	-1.21631	0.0971025	0.00451347	0.0439494	KRT18P4	14	9	33	19	17
ENSG00000216306	POS	NEG	-1.20459	2.62734	2.50697e-06	0.000100093	KRT19P2	81	64	99	172	157
ENSG00000283998	POS	NEG	-1.20459	2.62734	2.5017e-06	0.000100089	MIR492	81	64	99	172	157
ENSG00000168140	POS	NEG	-1.20108	0.437699	0.000901407	0.0134956	VASN	12	18	34	28	27
ENSG00000228510	POS	NEG	-1.19627	0.139368	0.00277862	0.0307634	AL359091.2	12	12	29	17	25
ENSG00000261490	POS	NEG	-1.19387	1.46426	4.5074e-05	0.00123279	AC005674.2	40	24	77	51	60
ENSG00000258691	POS	NEG	-1.18802	1.06656	0.000259667	0.00511515	AL355102.2	15	33	43	50	48
ENSG00000123095	POS	NEG	-1.17621	1.7135	2.36243e-05	0.000701628	BHLHE41	34	43	91	78	55
ENSG00000091592	POS	NEG	-1.16908	0.368384	0.00122922	0.0171365	NLRP1	17	12	27	26	31
ENSG00000257622	POS	NEG	-1.16847	3.6819	2.39298e-15	4.41311e-13	AL512356.1	162	146	304	302	282
ENSG00000263343	POS	NEG	-1.16653	0.656098	0.000417222	0.00753646	AC009088.4	19	17	29	36	39
ENSG00000137801	POS	NEG	-1.16453	8.2016	1.11862e-38	2.16609e-35	THBS1	3673	3404	6923	6898	6517
ENSG00000269652	POS	NEG	-1.16409	0.320515	0.00255639	0.0288809	AC011510.1	12	16	35	21	25
ENSG00000162493	POS	NEG	-1.16382	3.55755	3.26934e-12	4.0068e-10	PDPN	139	144	282	300	232
ENSG00000268287	POS	NEG	-1.1578	0.982909	0.000283065	0.00547982	AC008687.3	26	20	46	53	33
ENSG00000171388	POS	NEG	-1.15732	1.50326	9.16899e-06	0.000315922	APLN	33	34	56	62	74
ENSG00000175920	POS	NEG	-1.15331	2.766	1.6119e-10	1.53004e-08	DOK7	88	76	155	164	149
ENSG00000213174	POS	NEG	-1.15259	0.855017	0.0363939	0.177559	AC026316.1	19	23	11	69	40
ENSG00000225950	POS	NEG	-1.15202	3.098	1.71257e-11	1.87357e-09	NTF4	114	93	210	186	194
ENSG00000167771	POS	NEG	-1.15178	0.646051	0.000650979	0.0106407	RCOR2	19	17	35	41	27
ENSG00000204044	POS	NEG	-1.15138	0.356498	0.00162508	0.0208126	SLC12A5-AS1	16	13	29	23	31
ENSG00000188766	POS	NEG	-1.14634	0.749349	0.000418861	0.00755902	SPRED3	23	16	32	37	42
ENSG00000120708	POS	NEG	-1.13063	4.29187	4.57826e-16	8.86535e-14	TGFBI	258	222	446	418	483
ENSG00000107957	POS	NEG	-1.12842	5.07792	2.47828e-18	5.64582e-16	SH3PXD2A	456	373	715	784	822
ENSG00000206552	POS	NEG	-1.12489	0.246025	0.00572396	0.0526907	KRBOX1-AS1	9	18	20	23	33
ENSG00000231793	POS	NEG	-1.12169	1.09382	0.003452	0.0362694	DOC2GP	38	13	41	41	60
ENSG00000139269	POS	NEG	-1.12077	0.379857	0.00186252	0.0230748	INHBE	18	12	26	29	29
ENSG00000224057	POS	NEG	-1.12051	2.92768	2.13044e-09	1.69769e-07	EGFR-AS1	111	76	172	175	174
ENSG00000159164	POS	NEG	-1.11991	1.24947	0.000333711	0.0062616	SV2A	36	21	59	40	60
ENSG00000154342	POS	NEG	-1.11964	2.37572	2.25173e-06	9.19884e-05	WNT3A	72	55	117	144	93
ENSG00000139211	POS	NEG	-1.10603	3.45781	7.52992e-12	8.7311e-10	AMIGO2	124	148	268	237	247
ENSG00000019186	POS	NEG	-1.10281	6.1915	1.64914e-25	6.51713e-23	CYP24A1	935	881	1805	1684	1514
ENSG00000265907	POS	NEG	-1.10079	-0.100205	0.02236	0.131325	AP000919.2	14	7	11	27	20
ENSG00000197444	POS	NEG	-1.09826	1.10812	0.00020651	0.00422266	OGDHL	31	21	43	57	43
ENSG00000137266	POS	NEG	-1.0933	4.61144	2.86069e-17	6.0873e-15	SLC22A23	286	324	582	551	538
ENSG00000164708	POS	NEG	-1.09206	-0.167068	0.0166434	0.108076	PGAM2	14	6	19	21	15
ENSG00000119630	POS	NEG	-1.08879	4.32605	1.01682e-16	2.11716e-14	PGF	250	252	469	471	430
ENSG00000073282	POS	NEG	-1.08531	9.00242	3.10504e-32	2.50525e-29	TP63	6670	6187	12120	11989	10870
ENSG00000166793	POS	NEG	-1.07734	-0.309556	0.0352855	0.173639	YPEL4	10	8	7	21	21
ENSG00000104419	POS	NEG	-1.0767	10.631	2.36849e-35	2.41387e-32	NDRG1	20669	19263	35583	36717	35659
ENSG00000279807	POS	NEG	-1.07581	0.258069	0.00430692	0.0426812	AC011472.5	16	12	21	25	30
ENSG00000134508	POS	NEG	-1.07567	1.14297	0.00067604	0.0109181	CABLES1	34	20	43	42	61
ENSG00000283876	POS	NEG	-1.07487	3.50286	1.79735e-09	1.46852e-07	MIR4260	169	117	288	250	234
ENSG00000254750	POS	NEG	-1.07193	-0.116705	0.0192322	0.118943	CASP1P2	11	10	23	12	22
ENSG00000100379	POS	NEG	-1.07094	2.28387	6.24366e-08	3.60902e-06	KCTD17	64	58	114	108	107
ENSG00000284331	POS	NEG	-1.06722	-0.00606677	0.0300006	0.15812	MIR4741	16	7	20	12	30
ENSG00000050165	POS	NEG	-1.06604	5.59797	1.24324e-22	3.82128e-20	DKK3	664	564	1146	1069	1080
ENSG00000168743	POS	NEG	-1.06531	3.94441	4.28122e-14	6.68658e-12	NPNT	197	193	363	328	356
ENSG00000075223	POS	NEG	-1.06117	5.11387	7.38634e-20	1.83371e-17	SEMA3C	424	455	808	798	748
ENSG00000267530	POS	NEG	-1.05385	2.0992	8.88996e-07	4.02209e-05	LINC01836	54	54	107	91	90
ENSG00000167779	POS	NEG	-1.04927	5.77172	2.16966e-23	6.88744e-21	IGFBP6	705	691	1172	1241	1291
ENSG00000169047	POS	NEG	-1.0464	5.46528	3.10816e-20	8.13329e-18	IRS1	585	546	1052	1040	904
ENSG00000111799	POS	NEG	-1.04386	4.26726	3.98324e-14	6.32224e-12	COL12A1	276	218	436	441	428
ENSG00000165695	POS	NEG	-1.04138	-0.0213224	0.00998062	0.0774298	AK8	14	9	16	22	23
ENSG00000115380	POS	NEG	-1.03481	6.46303	8.90292e-28	4.65935e-25	EFEMP1	1151	1120	2061	2004	1903
ENSG00000186998	POS	NEG	-1.0347	1.62539	4.45118e-05	0.00122169	EMID1	48	30	69	65	71
ENSG00000264785	POS	NEG	-1.03343	4.79787	6.33731e-12	7.39251e-10	AC005722.3	412	306	720	588	575
ENSG00000284695	POS	NEG	-1.02988	0.179624	0.008973	0.0721864	AC108941.2	15	12	21	20	30
ENSG00000156804	POS	NEG	-1.0276	2.93493	9.03075e-09	6.26779e-07	FBXO32	104	93	160	166	189
ENSG00000185900	POS	NEG	-1.02674	0.595606	0.00512519	0.0483175	POMK	22	15	43	23	31
ENSG00000164741	POS	NEG	-1.02628	0.862185	0.000781036	0.0121968	DLC1	18	27	38	41	39
ENSG00000203814	POS	NEG	-1.02623	0.766644	0.00101836	0.0147491	HIST2H2BF	23	19	35	35	40
ENSG00000254338	POS	NEG	-1.0262	0.270334	0.00752304	0.0639772	MAFA-AS1	18	11	24	21	31
ENSG00000285819	POS	NEG	-1.02598	0.919202	0.000615808	0.0102071	AC131180.1	27	20	38	44	41
ENSG00000047457	POS	NEG	-1.02527	6.4763	4.73379e-26	2.09425e-23	CP	1189	1115	2123	2001	1890
ENSG00000132470	POS	NEG	-1.0216	9.88267	2.44591e-25	9.47251e-23	ITGB4	13404	11087	21100	22073	20504
ENSG00000049768	POS	NEG	-1.02096	0.124858	0.00914737	0.0731941	FOXP3	14	12	21	28	19
ENSG00000101665	POS	NEG	-1.02058	2.79921	1.41189e-07	7.53165e-06	SMAD7	107	73	165	148	155
ENSG00000185567	POS	NEG	-1.01824	5.97437	2.61492e-25	9.92848e-23	AHNAK2	838	795	1432	1388	1421
ENSG00000168209	POS	NEG	-1.0175	8.0864	6.98427e-26	2.94008e-23	DDIT4	3834	3232	5939	6212	6169
ENSG00000183853	POS	NEG	-1.01552	6.97944	7.59185e-28	4.20024e-25	KIRREL1	1738	1545	2888	2786	2832
ENSG00000166428	POS	NEG	-1.0115	3.11388	3.83554e-10	3.48692e-08	PLD4	115	110	196	198	188
ENSG00000259001	POS	NEG	-1.01018	0.165702	0.0109891	0.0822546	AL355075.4	18	9	23	27	20
ENSG00000240787	POS	NEG	-1.00838	0.934845	0.00193525	0.0236729	AC092916.2	30	18	39	51	34
ENSG00000204118	POS	NEG	-1.00537	0.934942	0.00135872	0.018386	NAP1L6	24	24	52	36	36
ENSG00000260860	POS	NEG	-1.00367	1.0639	0.00566747	0.0522844	AC126773.3	40	13	41	48	47
ENSG00000150667	POS	NEG	-1.00339	4.82201	5.54921e-15	9.68062e-13	FSIP1	404	337	661	660	583
ENSG00000251381	POS	NEG	-0.997156	1.45202	0.00110998	0.0157926	LINC00958	29	41	80	53	47
ENSG00000182809	POS	NEG	-0.995868	4.23741	5.86749e-12	6.88595e-10	CRIP2	275	221	388	444	435
ENSG00000118898	POS	NEG	-0.994402	7.61805	8.45568e-26	3.48374e-23	PPL	2767	2401	4280	4534	4376
ENSG00000235237	POS	NEG	-0.991686	0.53388	0.00409306	0.0411944	Z82188.2	24	12	31	29	32
ENSG00000138639	POS	NEG	-0.990521	2.53205	1.07366e-05	0.000357838	ARHGAP24	57	94	134	121	131
ENSG00000238273	POS	NEG	-0.988373	0.244533	0.0120615	0.0871163	AC108058.1	20	9	24	27	23
ENSG00000231160	POS	NEG	-0.985253	0.331866	0.00622077	0.0559234	KLF3-AS1	17	14	24	27	28
ENSG00000125122	POS	NEG	-0.982533	0.491672	0.00433253	0.0428692	LRRC29	18	17	29	25	35
ENSG00000150551	POS	NEG	-0.982399	0.245142	0.0168992	0.108972	LYPD1	9	20	30	19	25
ENSG00000236609	POS	NEG	-0.981857	-0.00649035	0.0184196	0.115318	ZNF853	17	7	20	17	24
ENSG00000183154	POS	NEG	-0.98119	-0.117054	0.0242769	0.138672	AC138356.1	13	9	19	17	20
ENSG00000170175	POS	NEG	-0.981078	0.827698	0.0054323	0.0505726	CHRNB1	27	18	32	30	52
ENSG00000244144	POS	NEG	-0.978591	0.282197	0.0256425	0.143287	AC128688.1	21	9	28	33	15
ENSG00000255992	POS	NEG	-0.977062	0.595766	0.0116114	0.0848787	AC131009.1	24	14	26	25	45
ENSG00000136295	POS	NEG	-0.976494	6.0537	5.264e-21	1.47728e-18	TTYH3	943	821	1418	1533	1496
ENSG00000197872	POS	NEG	-0.975057	0.192664	0.013252	0.0928406	FAM49A	12	16	30	19	22
ENSG00000134780	POS	NEG	-0.974385	0.729602	0.00482454	0.0462716	DAGLA	28	14	38	38	30
ENSG00000272606	POS	NEG	-0.973888	1.10103	0.00215369	0.0255264	AC015982.1	21	34	37	49	53
ENSG00000108785	POS	NEG	-0.97357	0.523764	0.00410067	0.0412103	HSD17B1P1	17	19	27	35	29
ENSG00000121742	POS	NEG	-0.972449	3.05338	3.33577e-09	2.53309e-07	GJB6	110	110	192	183	179
ENSG00000108602	POS	NEG	-0.971778	7.84343	1.11843e-27	5.69929e-25	ALDH3A1	3176	2934	5269	5141	4953
ENSG00000112902	POS	NEG	-0.969327	0.0386027	0.0194617	0.119827	SEMA5A	16	9	16	27	20
ENSG00000226145	POS	NEG	-0.967903	1.89928	2.8008e-05	0.000822986	KRT16P6	54	44	79	93	74
ENSG00000165621	POS	NEG	-0.967713	-0.0684597	0.0265638	0.146592	OXGR1	12	11	19	16	23
ENSG00000226963	POS	NEG	-0.964141	1.92292	0.000205197	0.00420024	AC078883.2	65	35	93	78	79
ENSG00000285155	POS	NEG	-0.96222	2.41232	2.0147e-06	8.31828e-05	AC092153.1	62	79	122	123	108
ENSG00000233708	POS	NEG	-0.958833	0.270279	0.0148488	0.100711	AL512353.2	17	13	17	28	30
ENSG00000162687	POS	NEG	-0.958534	0.0820329	0.0186827	0.116512	KCNT2	18	8	19	25	21
ENSG00000269926	POS	NEG	-0.957434	7.58679	3.12592e-25	1.16404e-22	DDIT4-AS1	2733	2421	4205	4362	4257
ENSG00000177788	POS	NEG	-0.956326	0.436668	0.011584	0.0847741	AL162595.1	14	20	30	21	34
ENSG00000091128	POS	NEG	-0.955266	6.00542	1.84763e-18	4.25922e-16	LAMB4	895	829	1526	1282	1478
ENSG00000229214	POS	NEG	-0.954726	0.270055	0.0168904	0.108972	LINC00242	13	17	31	27	17
ENSG00000270788	POS	NEG	-0.953846	3.6078	4.42074e-10	3.96311e-08	PDLIM1P1	172	155	253	269	290
ENSG00000230943	POS	NEG	-0.953365	2.39408	3.96127e-06	0.00015011	LINC02541	74	66	129	121	98
ENSG00000105088	POS	NEG	-0.952958	0.615715	0.0100526	0.0777703	OLFM2	22	17	22	43	32
ENSG00000284485	POS	NEG	-0.950938	4.22435	1.23615e-11	1.39168e-09	MIR205	281	222	426	427	393
ENSG00000132386	POS	NEG	-0.949401	0.501482	0.0622797	0.244759	SERPINF1	28	8	37	13	39
ENSG00000272918	POS	NEG	-0.947775	0.0235372	0.0263985	0.145885	AC005070.3	18	7	19	17	26
ENSG00000168899	POS	NEG	-0.946192	0.219019	0.0124827	0.0890862	VAMP5	13	16	24	21	27
ENSG00000137745	POS	NEG	-0.945229	2.20531	0.000122321	0.0027899	MMP13	59	64	80	128	96
ENSG00000236085	POS	NEG	-0.938543	-0.200997	0.115391	0.347805	ACTG1P4	6	15	5	25	22
ENSG00000185559	POS	NEG	-0.936269	1.21634	0.000903093	0.0135039	DLK1	29	32	42	57	51
ENSG00000176293	POS	NEG	-0.930519	0.701554	0.012486	0.0890862	ZNF135	24	18	46	35	22
ENSG00000121413	POS	NEG	-0.927968	1.88658	4.23989e-05	0.00116953	ZSCAN18	48	51	90	81	71
ENSG00000123384	POS	NEG	-0.927128	7.03537	3.28011e-19	7.84148e-17	LRP1	1989	1586	2918	2966	2821
ENSG00000223599	POS	NEG	-0.926951	2.19193	0.000123005	0.00279889	AL513523.1	60	63	77	103	120
ENSG00000283717	POS	NEG	-0.926009	0.110299	0.0195913	0.120319	MIR6831	18	9	20	24	22
ENSG00000221365	POS	NEG	-0.925866	0.110438	0.0195112	0.119964	MIR1228	17	10	18	24	24
ENSG00000182511	POS	NEG	-0.923024	0.11084	0.0268579	0.147529	FES	11	16	16	30	20
ENSG00000105146	POS	NEG	-0.921927	0.331575	0.0117456	0.0856008	AURKC	18	14	22	28	28
ENSG00000168398	POS	NEG	-0.919959	2.99607	8.44375e-08	4.79486e-06	BDKRB2	105	112	173	189	165
ENSG00000148926	POS	NEG	-0.919563	5.57049	1.28263e-17	2.75966e-15	ADM	680	619	1001	1071	1077
ENSG00000129474	POS	NEG	-0.91891	6.33547	3.44878e-20	8.90429e-18	AJUBA	1189	1020	1788	1743	1820
ENSG00000108947	POS	NEG	-0.918784	1.41154	0.00153839	0.0200447	EFNB3	46	25	49	62	61
ENSG00000256484	POS	NEG	-0.917599	1.90675	5.39415e-05	0.00142879	AC140118.1	53	48	93	79	73
ENSG00000229750	POS	NEG	-0.916391	1.41145	0.000644006	0.0105448	AC096649.1	42	29	63	50	59
ENSG00000196878	POS	NEG	-0.915231	8.94455	1.84717e-19	4.52768e-17	LAMB3	7526	5983	10955	10935	10728
ENSG00000187244	POS	NEG	-0.915216	10.1237	1.46031e-24	5.14137e-22	BCAM	16065	14494	24069	25516	24263
ENSG00000268573	POS	NEG	-0.914894	0.625271	0.00459925	0.0445522	AC011815.1	21	19	33	29	35
ENSG00000182782	POS	NEG	-0.913085	3.41607	1.2442e-07	6.78667e-06	HCAR2	147	145	208	226	271
ENSG00000120899	POS	NEG	-0.91277	5.02547	4.16436e-10	3.75064e-08	PTK2B	529	366	730	666	760
ENSG00000163803	POS	NEG	-0.911069	0.0532238	0.0294831	0.156585	PLB1	13	13	23	13	27
ENSG00000285518	POS	NEG	-0.910726	0.810176	0.00814448	0.0674789	AC004900.1	26	20	25	40	46
ENSG00000140931	POS	NEG	-0.907494	3.82262	3.70961e-09	2.76986e-07	CMTM3	218	171	326	285	324
ENSG00000136205	POS	NEG	-0.907354	5.87893	4.4049e-18	9.69279e-16	TNS3	859	760	1382	1287	1224
ENSG00000241547	POS	NEG	-0.906312	2.68644	1.57405e-05	0.000496417	ACTG1P20	88	88	115	142	166
ENSG00000170271	POS	NEG	-0.906044	4.56259	3.40204e-13	4.67214e-11	FAXDC2	329	321	514	505	543
ENSG00000236956	POS	NEG	-0.902708	1.73385	9.60769e-05	0.00229967	NF1P8	49	41	74	75	67
ENSG00000263934	POS	NEG	-0.902283	1.29793	0.00616762	0.0555487	SNORD3A	45	21	57	40	61
ENSG00000272328	POS	NEG	-0.899699	0.996705	0.0016366	0.0208769	AC007128.2	30	23	38	46	43
ENSG00000254898	POS	NEG	-0.899618	1.12075	0.00129007	0.0177674	AC087362.1	32	26	46	51	42
ENSG00000258376	POS	NEG	-0.897989	1.07136	0.00312788	0.0337805	AC004846.1	29	27	35	44	55
ENSG00000115556	POS	NEG	-0.894815	2.21391	1.31503e-05	0.000423697	PLCD4	68	59	106	91	106
ENSG00000131016	POS	NEG	-0.892679	4.06364	1.96449e-09	1.59043e-07	AKAP12	241	222	365	328	409
ENSG00000196639	POS	NEG	-0.892553	3.49779	3.98737e-08	2.42042e-06	HRH1	143	169	268	253	223
ENSG00000100234	POS	NEG	-0.89	1.22829	0.00190343	0.0234182	TIMP3	35	28	58	52	40
ENSG00000255282	POS	NEG	-0.889497	0.673279	0.00732916	0.0626586	WTAPP1	25	17	37	28	35
ENSG00000253771	POS	NEG	-0.887911	0.038228	0.0231996	0.134221	TPTE2P1	14	12	24	21	17
ENSG00000088367	POS	NEG	-0.885543	4.9123	8.68293e-14	1.26418e-11	EPB41L1	421	416	632	694	657
ENSG00000124140	POS	NEG	-0.884288	0.701935	0.00957641	0.0752282	SLC12A5	23	20	31	28	43
ENSG00000265972	POS	NEG	-0.884281	8.07951	6.25346e-23	1.9531e-20	TXNIP	3733	3788	6198	5937	5677
ENSG00000165915	POS	NEG	-0.883972	3.77137	1.11654e-07	6.19505e-06	SLC39A13	218	162	296	270	332
ENSG00000142798	POS	NEG	-0.881983	5.39866	1.36156e-07	7.3646e-06	HSPG2	741	438	882	949	945
ENSG00000198835	POS	NEG	-0.881481	0.218248	0.0330863	0.167411	GJC2	21	9	20	29	22
ENSG00000234290	POS	NEG	-0.881298	-0.237013	0.0627767	0.245876	AC116366.1	7	14	19	20	11
ENSG00000219951	POS	NEG	-0.881246	3.32716	1.58133e-08	1.038e-06	AL391416.1	148	131	217	226	216
ENSG00000143515	POS	NEG	-0.880645	4.69416	6.73683e-09	4.74371e-07	ATP8B2	431	292	544	576	583
ENSG00000119242	POS	NEG	-0.879269	1.58977	0.000606388	0.010079	CCDC92	32	50	65	64	65
ENSG00000100100	POS	NEG	-0.878655	1.76076	0.0009706	0.0142708	PIK3IP1	59	34	63	75	81
ENSG00000213626	POS	NEG	-0.875934	0.564561	0.00827234	0.0680483	LBH	23	16	29	34	29
ENSG00000184384	POS	NEG	-0.875481	2.177	5.25185e-05	0.00140078	MAML2	71	54	87	106	101
ENSG00000225778	POS	NEG	-0.87442	0.457862	0.0222903	0.131115	PROSER2-AS1	19	17	39	28	18
ENSG00000178860	POS	NEG	-0.872964	-0.0218001	0.0284211	0.153163	MSC	12	13	16	24	19
ENSG00000102575	POS	NEG	-0.869575	2.38804	0.000249186	0.00494896	ACP5	55	90	129	108	104
ENSG00000203852	POS	NEG	-0.869017	1.56328	0.000579764	0.00973682	HIST2H3A	43	38	68	70	52
ENSG00000276830	POS	NEG	-0.868902	2.30322	1.22217e-05	0.000401121	MIR6730	72	65	106	100	115
ENSG00000188042	POS	NEG	-0.867849	3.57278	9.969e-09	6.79717e-07	ARL4C	161	172	266	273	241
ENSG00000278643	POS	NEG	-0.866509	0.165544	0.0394903	0.186601	RF02271	16	13	14	30	24
ENSG00000275527	POS	NEG	-0.865983	0.0236109	0.031851	0.164276	AC100835.2	14	12	15	21	25
ENSG00000074590	POS	NEG	-0.865453	2.62442	2.73586e-06	0.000108338	NUAK1	89	83	132	126	144
ENSG00000228288	POS	NEG	-0.864374	0.523226	0.0106499	0.0806445	PCAT6	18	20	27	28	34
ENSG00000148426	POS	NEG	-0.863087	4.05696	1.03625e-09	8.8787e-08	PROSER2	255	213	373	342	376
ENSG00000279821	POS	NEG	-0.860151	1.45064	0.00132513	0.0179944	AC145098.2	37	38	71	55	49
ENSG00000162496	POS	NEG	-0.859628	6.62368	3.95591e-19	9.34174e-17	DHRS3	1428	1350	2051	2166	2244
ENSG00000266680	POS	NEG	-0.858749	1.4115	0.000813348	0.0124602	AL135905.1	37	36	51	60	59
ENSG00000109511	POS	NEG	-0.85809	3.04594	1.94235e-06	8.10595e-05	ANXA10	125	107	157	199	183
ENSG00000105427	POS	NEG	-0.857322	1.6394	0.00146292	0.0193366	CNFN	41	45	50	74	76
ENSG00000258813	POS	NEG	-0.856347	1.18207	0.00430405	0.0426746	AL442663.3	37	25	46	40	58
ENSG00000230294	POS	NEG	-0.854781	3.4686	2.47368e-06	9.91723e-05	LINC02370	166	146	277	255	192
ENSG00000167772	POS	NEG	-0.852413	3.88066	1.77499e-09	1.45639e-07	ANGPTL4	215	201	306	321	336
ENSG00000231131	POS	NEG	-0.849809	1.50088	0.00440538	0.0433028	LNCAROD	27	51	62	52	67
ENSG00000230524	POS	NEG	-0.849484	0.281965	0.0416108	0.192625	COL6A4P1	22	10	21	20	33
ENSG00000234062	POS	NEG	-0.847071	0.401503	0.0148021	0.100506	AL390879.1	20	15	32	26	23
ENSG00000272693	POS	NEG	-0.845089	0.435456	0.0266005	0.146722	AC073107.1	25	11	28	22	33
ENSG00000213859	POS	NEG	-0.844096	3.1445	2.83136e-06	0.000111436	KCTD11	121	129	182	223	171
ENSG00000182463	POS	NEG	-0.843337	3.96856	4.10365e-09	3.03294e-07	TSHZ2	219	225	327	371	324
ENSG00000166073	POS	NEG	-0.840699	0.435954	0.0146729	0.0999373	GPR176	16	20	30	23	30
ENSG00000228933	POS	NEG	-0.839189	-0.15091	0.0805816	0.285422	AC107419.1	14	9	22	10	21
ENSG00000204282	POS	NEG	-0.837965	0.877632	0.00657018	0.0582532	TNRC6C-AS1	20	30	36	42	37
ENSG00000137834	POS	NEG	-0.835365	2.39859	2.47099e-05	0.000732745	SMAD6	80	69	114	103	124
ENSG00000219607	POS	NEG	-0.835264	1.67246	0.000532278	0.00916996	PPP1R3G	43	46	71	75	58
ENSG00000215018	POS	NEG	-0.835032	1.11978	0.0142604	0.0979206	COL28A1	43	17	43	43	51
ENSG00000124225	POS	NEG	-0.829047	4.2029	3.28667e-09	2.51554e-07	PMEPA1	249	277	371	414	414
ENSG00000120913	POS	NEG	-0.828642	3.5639	2.76503e-07	1.3871e-05	PDLIM2	189	149	235	275	259
ENSG00000174080	POS	NEG	-0.827407	2.58072	8.29912e-06	0.000290604	CTSF	90	80	136	119	132
ENSG00000167608	POS	NEG	-0.827052	0.756208	0.0126504	0.0898616	TMC4	23	23	46	28	31
ENSG00000163884	POS	NEG	-0.82632	2.61361	9.63293e-06	0.000328401	KLF15	88	86	139	139	118
ENSG00000111348	POS	NEG	-0.825982	5.74131	7.0211e-14	1.03784e-11	ARHGDIB	758	774	1140	1083	1260
ENSG00000115363	POS	NEG	-0.82565	-0.273734	0.0847041	0.294103	EVA1A	12	9	19	20	9
ENSG00000184995	POS	NEG	-0.821578	0.996496	0.00651806	0.0578971	IFNE	24	31	43	35	47
ENSG00000261474	POS	NEG	-0.821204	0.306379	0.0379424	0.181899	AC026471.4	20	13	29	28	18
ENSG00000197210	POS	NEG	-0.820816	0.342735	0.0395773	0.186749	AP000550.1	25	9	20	28	29
ENSG00000151640	POS	NEG	-0.820495	2.52358	0.00016087	0.00350402	DPYSL4	92	72	100	130	141
ENSG00000251675	POS	NEG	-0.820131	1.96939	0.00117141	0.0164728	AC010260.1	68	43	70	97	84
ENSG00000255398	POS	NEG	-0.819915	3.05892	0.00015697	0.00343625	HCAR3	148	91	197	148	195
ENSG00000218014	POS	NEG	-0.81876	5.97611	1.49499e-12	1.92993e-10	KRT19P1	993	819	1467	1411	1218
ENSG00000161912	POS	NEG	-0.818268	1.43873	0.00214453	0.025488	ADCY10P1	45	31	66	57	49
ENSG00000041982	POS	NEG	-0.817981	2.00832	0.000240014	0.00479939	TNC	56	58	87	75	96
ENSG00000159403	POS	NEG	-0.816792	6.91471	5.00804e-19	1.16838e-16	C1R	1750	1722	2565	2581	2696
ENSG00000240975	POS	NEG	-0.815747	2.2736	0.000867812	0.0131489	AC021723.1	87	51	97	122	92
ENSG00000142910	POS	NEG	-0.815743	6.92341	1.59739e-16	3.18884e-14	TINAGL1	1905	1594	2554	2671	2663
ENSG00000167037	POS	NEG	-0.814662	1.38252	0.00390667	0.0397733	SGSM1	32	41	45	66	54
ENSG00000243225	POS	NEG	-0.813934	0.747581	0.0110838	0.0825529	AC007686.1	21	25	35	28	41
ENSG00000144908	POS	NEG	-0.81354	2.43762	0.000143158	0.00317176	ALDH1L1	95	60	120	119	110
ENSG00000019144	POS	NEG	-0.811144	4.0531	5.6607e-09	4.07486e-07	PHLDB1	261	218	349	365	363
ENSG00000100060	POS	NEG	-0.810419	3.08511	1.5226e-06	6.50852e-05	MFNG	125	119	197	164	188
ENSG00000225963	POS	NEG	-0.809782	1.19415	0.0252329	0.142038	AC009950.1	41	23	68	43	33
ENSG00000206535	POS	NEG	-0.808048	1.01178	0.00773448	0.0652026	LNP1	25	31	33	43	50
ENSG00000100181	POS	NEG	-0.805128	0.800896	0.0121395	0.0874512	TPTEP1	18	30	41	31	36
ENSG00000284543	POS	NEG	-0.803458	3.76954	1.98569e-07	1.01992e-05	LINC01226	225	170	291	285	307
ENSG00000232788	POS	NEG	-0.803305	2.50051	0.000963583	0.0142108	ITGA6-AS1	107	56	128	129	107
ENSG00000136848	POS	NEG	-0.803202	6.06994	4.84746e-14	7.44971e-12	DAB2IP	1073	876	1436	1498	1422
ENSG00000143816	POS	NEG	-0.803018	3.13137	1.13197e-06	4.98169e-05	WNT9A	133	120	183	180	203
ENSG00000176428	POS	NEG	-0.801989	1.0562	0.0051404	0.0484138	VPS37D	25	33	39	44	47
ENSG00000277474	POS	NEG	-0.801103	0.400748	0.13469	0.376789	MIR6894	32	4	21	33	26
ENSG00000117228	POS	NEG	-0.797284	3.04133	1.83257e-06	7.69761e-05	GBP1	111	127	180	178	173
ENSG00000233544	POS	NEG	-0.796605	0.643606	0.0252892	0.142272	EIF3KP2	26	17	41	31	24
ENSG00000110076	POS	NEG	-0.79443	-0.0224461	0.0488318	0.211924	NRXN2	17	9	17	22	19
ENSG00000227775	POS	NEG	-0.794059	1.04824	0.0231323	0.134032	AL031282.1	34	24	45	27	57
ENSG00000134013	POS	NEG	-0.792863	5.52197	9.00255e-14	1.30093e-11	LOXL2	706	633	968	989	1016
ENSG00000184564	POS	NEG	-0.792072	2.13097	0.000438235	0.00783562	SLITRK6	68	58	101	103	76
ENSG00000239718	POS	NEG	-0.7917	1.26573	0.00560045	0.0518638	HLTF-AS1	43	25	55	51	45
ENSG00000090006	POS	NEG	-0.790605	7.06891	2.79327e-13	3.89128e-11	LTBP4	2189	1732	2740	3030	2912
ENSG00000185031	POS	NEG	-0.788183	0.435476	0.0452489	0.202262	SLC2A3P2	23	14	18	37	27
ENSG00000273729	POS	NEG	-0.788058	2.2257	0.00010343	0.00244246	AC007686.3	73	62	95	103	101
ENSG00000248235	POS	NEG	-0.787832	3.07907	1.2494e-05	0.000407984	AC037459.1	142	104	167	193	184
ENSG00000148600	POS	NEG	-0.787246	1.0917	0.00417089	0.0417391	CDHR1	32	28	44	46	43
ENSG00000078900	POS	NEG	-0.785574	5.66457	9.99798e-14	1.43408e-11	TP73	800	684	1104	1112	1062
ENSG00000101333	POS	NEG	-0.785524	-0.237249	0.115499	0.347805	PLCB4	7	15	21	9	19
ENSG00000011347	POS	NEG	-0.785135	1.30389	0.00289969	0.031867	SYT7	33	37	51	57	47
ENSG00000162552	POS	NEG	-0.784558	0.468586	0.0336611	0.169082	WNT4	25	13	22	31	31
ENSG00000178947	POS	NEG	-0.783503	0.729199	0.0244649	0.139458	SMIM10L2A	17	29	41	29	32
ENSG00000232878	POS	NEG	-0.782971	0.281366	0.0657398	0.252326	DPYD-AS1	21	12	33	16	24
ENSG00000065534	POS	NEG	-0.782872	2.50976	0.000215899	0.00438225	MYLK	70	95	135	126	104
ENSG00000173212	POS	NEG	-0.781245	0.0673035	0.042863	0.196078	MAB21L3	12	16	22	20	20
ENSG00000257042	POS	NEG	-0.781075	4.71465	1.83495e-09	1.49294e-07	AC008011.2	431	339	581	557	557
ENSG00000284074	POS	NEG	-0.77865	1.0841	0.0156679	0.104187	MIR4758	38	22	41	55	36
ENSG00000075275	POS	NEG	-0.778449	6.94253	1.1119e-14	1.88868e-12	CELSR1	1986	1627	2678	2721	2539
ENSG00000204815	POS	NEG	-0.777841	1.55205	0.0019496	0.0238033	TTC25	43	41	71	61	53
ENSG00000149212	POS	NEG	-0.777744	5.31899	9.14848e-08	5.13311e-06	SESN3	582	589	1010	879	689
ENSG00000175155	POS	NEG	-0.777329	2.20893	0.000355708	0.00656619	YPEL2	66	68	116	95	84
ENSG00000223725	POS	NEG	-0.776043	-0.134104	0.0876174	0.299969	AC009226.1	10	14	21	13	19
ENSG00000140022	POS	NEG	-0.775043	4.74666	2.64769e-09	2.0508e-07	STON2	374	414	616	525	590
ENSG00000140067	POS	NEG	-0.774136	2.11647	0.000951208	0.0140819	FAM181A	79	47	90	99	87
ENSG00000184557	POS	NEG	-0.772475	6.75539	1.12118e-16	2.30963e-14	SOCS3	1686	1495	2303	2332	2328
ENSG00000274712	POS	NEG	-0.772218	-0.0854259	0.0621889	0.24459	AC005332.4	14	11	22	19	14
ENSG00000162840	POS	NEG	-0.769145	3.87519	2.1029e-05	0.000639256	MT2P1	225	207	249	324	370
ENSG00000266437	POS	NEG	-0.766599	2.32051	0.00202443	0.0245007	MIR4746	83	63	79	110	129
ENSG00000273513	POS	NEG	-0.765826	0.68153	0.0433824	0.197315	TBC1D3K	34	11	34	34	30
ENSG00000160117	POS	NEG	-0.764578	0.007727	0.100955	0.322697	ANKLE1	17	10	27	9	23
ENSG00000213462	POS	NEG	-0.76397	0.62428	0.0351967	0.173554	ERV3-1	20	23	37	37	20
ENSG00000273466	POS	NEG	-0.762941	0.681746	0.0240668	0.137879	AC012510.1	30	15	37	28	33
ENSG00000163251	POS	NEG	-0.76255	3.55943	1.30204e-06	5.67854e-05	FZD5	190	158	275	254	228
ENSG00000157168	POS	NEG	-0.76179	5.61339	6.59975e-13	8.75326e-11	NRG1	694	753	1077	1060	1012
ENSG00000138944	POS	NEG	-0.760926	1.82547	0.00115217	0.0162614	SHISAL1	56	47	84	64	76
ENSG00000278449	POS	NEG	-0.760441	1.00315	0.00756192	0.0641951	MIR6892	32	25	41	46	37
ENSG00000182871	POS	NEG	-0.759303	5.71332	2.64181e-09	2.0508e-07	COL18A1	902	655	1069	1144	1159
ENSG00000274021	POS	NEG	-0.75927	6.18579	4.08966e-10	3.70057e-08	AC024909.2	1232	928	1450	1587	1641
ENSG00000116962	POS	NEG	-0.759092	2.18604	0.00020201	0.00417027	NID1	62	71	94	94	101
ENSG00000186918	POS	NEG	-0.758232	6.88799	8.75336e-16	1.64563e-13	ZNF395	1861	1651	2468	2541	2602
ENSG00000116285	POS	NEG	-0.756867	6.75975	1.35798e-16	2.76799e-14	ERRFI1	1582	1630	2344	2290	2329
ENSG00000235381	POS	NEG	-0.756535	0.522682	0.0325594	0.165916	AL596202.1	16	24	32	23	32
ENSG00000268129	POS	NEG	-0.755774	1.20171	0.0190735	0.11818	AC026304.1	34	32	40	38	65
ENSG00000166313	POS	NEG	-0.755208	0.710772	0.0291121	0.15534	APBB1	16	30	36	30	34
ENSG00000242866	POS	NEG	-0.754522	0.306868	0.0607154	0.240868	STRC	10	24	28	21	25
ENSG00000275360	POS	NEG	-0.75366	0.948926	0.0113327	0.0836855	MIR6868	34	21	38	42	39
ENSG00000203876	POS	NEG	-0.752884	0.584621	0.0264708	0.146243	ADD3-AS1	20	22	29	25	37
ENSG00000079931	POS	NEG	-0.752244	2.73634	0.000147187	0.00325358	MOXD1	119	78	144	139	142
ENSG00000282988	POS	NEG	-0.751233	0.614141	0.0319054	0.164444	AL031777.3	25	18	32	38	23
ENSG00000227051	POS	NEG	-0.750183	2.30102	0.000492847	0.00859774	C14orf132	78	67	119	108	86
ENSG00000261799	POS	NEG	-0.749696	0.343041	0.0755373	0.274137	AC007406.5	10	25	33	22	21
ENSG00000271774	POS	NEG	-0.749452	1.59784	0.00637525	0.0568372	AL109930.1	45	43	64	80	46
ENSG00000274499	POS	NEG	-0.747784	0.478793	0.0692318	0.261174	AC012414.7	28	11	31	34	19
ENSG00000166816	POS	NEG	-0.747691	0.510973	0.0885385	0.301638	LDHD	31	9	34	21	31
ENSG00000139537	POS	NEG	-0.74735	0.178313	0.0633735	0.246993	CCDC65	15	16	27	15	25
ENSG00000247095	POS	NEG	-0.746701	2.15543	0.000621688	0.0102804	MIR210HG	65	66	82	91	109
ENSG00000119782	POS	NEG	-0.74627	0.446288	0.05441	0.225658	FKBP1B	20	18	36	16	30
ENSG00000105974	POS	NEG	-0.746001	7.10742	6.15594e-14	9.31278e-12	CAV1	2049	2061	3122	3067	2656
ENSG00000106852	POS	NEG	-0.745642	1.75925	0.00275866	0.0305773	LHX6	55	44	73	83	57
ENSG00000107438	POS	NEG	-0.745406	7.13659	1.48047e-16	2.98622e-14	PDLIM1	2188	2010	3045	2941	3035
ENSG00000139329	POS	NEG	-0.743648	6.89919	8.42962e-13	1.11042e-10	LUM	1715	1845	2725	2641	2287
ENSG00000265666	POS	NEG	-0.743565	1.21403	0.00592029	0.0540248	RARA-AS1	39	28	53	47	44
ENSG00000187942	POS	NEG	-0.741475	3.29774	7.06353e-06	0.00025143	LDLRAD2	162	131	219	219	190
ENSG00000100311	POS	NEG	-0.740704	0.782147	0.0279923	0.151833	PDGFB	33	16	33	38	34
ENSG00000273038	POS	NEG	-0.740068	2.32262	0.000317975	0.0060197	AL365203.2	82	66	103	119	95
ENSG00000220937	POS	NEG	-0.739849	0.729171	0.0256597	0.143315	HNRNPA1P41	18	29	32	29	40
ENSG00000272906	POS	NEG	-0.739316	0.366176	0.079507	0.283179	AL353708.3	25	11	21	19	37
ENSG00000101265	POS	NEG	-0.738933	0.543467	0.0274141	0.14983	RASSF2	19	22	27	32	29
ENSG00000173706	POS	NEG	-0.737327	3.24165	1.46552e-05	0.000465217	HEG1	138	144	185	191	227
ENSG00000103888	POS	NEG	-0.736682	6.92916	4.28447e-12	5.12126e-10	CEMIP	2055	1601	2568	2652	2579
ENSG00000144857	POS	NEG	-0.736207	3.38847	5.33443e-06	0.000196754	BOC	175	138	213	220	235
ENSG00000257084	POS	NEG	-0.735774	0.36677	0.072971	0.269247	MIR200CHG	18	18	13	31	33
ENSG00000253563	POS	NEG	-0.735461	0.988207	0.0100389	0.0777185	NKX2-1-AS1	25	32	40	41	41
ENSG00000283759	POS	NEG	-0.734852	2.75486	2.28366e-05	0.000686659	MIR614	107	94	142	145	142
ENSG00000177679	POS	NEG	-0.734486	1.60288	0.00209007	0.0250347	SRRM3	48	41	60	60	70
ENSG00000179528	POS	NEG	-0.734336	1.6473	0.00995653	0.077333	LBX2	55	37	52	61	83
ENSG00000196834	POS	NEG	-0.73419	1.0774	0.0503503	0.215704	POTEI	34	27	23	53	54
ENSG00000238029	POS	NEG	-0.733898	0.834391	0.0142039	0.0976717	AC012493.1	27	24	41	34	34
ENSG00000251247	POS	NEG	-0.732974	0.884666	0.0226212	0.132417	ZNF345	32	21	32	36	45
ENSG00000213854	POS	NEG	-0.732221	1.53537	0.0120216	0.0869582	CNN2P6	54	31	66	68	47
ENSG00000184731	POS	NEG	-0.731935	6.21973	2.22801e-14	3.62548e-12	FAM110C	1157	1081	1633	1606	1527
ENSG00000231789	POS	NEG	-0.731668	1.83445	0.00145815	0.0192903	PIK3CD-AS2	46	59	75	71	78
ENSG00000196569	POS	NEG	-0.730437	4.25096	8.95064e-08	5.03838e-06	LAMA2	316	256	405	421	390
ENSG00000285791	POS	NEG	-0.730288	2.70213	0.000136163	0.00304112	AC009879.3	95	99	141	118	154
ENSG00000244380	POS	NEG	-0.730047	0.123907	0.0713125	0.265798	AC134772.1	15	15	16	20	28
ENSG00000170525	POS	NEG	-0.729354	6.44334	9.0788e-12	1.03413e-09	PFKFB3	1437	1182	1855	1976	1731
ENSG00000139899	POS	NEG	-0.727867	1.18055	0.0191376	0.118472	CBLN3	45	21	44	51	45
ENSG00000241923	POS	NEG	-0.72744	0.124253	0.0883818	0.301456	RPL14P3	10	20	15	22	27
ENSG00000278828	POS	NEG	-0.727438	2.01872	0.000749764	0.0118228	HIST1H3H	58	62	77	85	93
ENSG00000049239	POS	NEG	-0.727167	5.45081	2.30132e-11	2.47571e-09	H6PD	708	609	953	941	900
ENSG00000186417	POS	NEG	-0.72566	1.1405	0.00817588	0.0675994	GLDN	30	34	47	45	44
ENSG00000274420	POS	NEG	-0.7253	0.165408	0.102972	0.326022	RF02271	11	20	14	21	31
ENSG00000078401	POS	NEG	-0.725276	2.38835	0.000236486	0.00474049	EDN1	78	78	118	98	115
ENSG00000165029	POS	NEG	-0.723634	2.68942	0.00139718	0.0187361	ABCA1	102	91	148	162	99
ENSG00000225138	POS	NEG	-0.722628	3.23586	3.48741e-06	0.000134255	SLC9A3-AS1	146	137	202	202	195
ENSG00000235862	POS	NEG	-0.721987	3.11159	0.000109967	0.00256245	AL590648.2	156	104	173	189	187
ENSG00000159733	POS	NEG	-0.721005	0.851498	0.0271371	0.148686	ZFYVE28	29	23	31	32	47
ENSG00000245025	POS	NEG	-0.720893	4.74102	6.51051e-06	0.000233895	AC107959.1	494	315	550	579	576
ENSG00000107738	POS	NEG	-0.720479	4.30582	1.0372e-06	4.61708e-05	VSIR	324	273	437	463	361
ENSG00000260285	POS	NEG	-0.719849	0.825836	0.0226995	0.132758	AL133367.1	25	26	44	28	36
ENSG00000242797	POS	NEG	-0.719795	0.318362	0.0541652	0.225124	GLYCTK-AS1	22	13	18	30	26
ENSG00000234961	POS	NEG	-0.719755	7.40441	8.1799e-15	1.41425e-12	AL133415.1	2607	2510	3719	3373	3714
ENSG00000276489	POS	NEG	-0.718871	-0.0694251	0.0987402	0.318986	MIR6829	16	10	12	21	22
ENSG00000150672	POS	NEG	-0.718768	0.281805	0.060617	0.24053	DLG2	15	19	20	27	25
ENSG00000242147	POS	NEG	-0.717782	1.92989	0.00696211	0.0605635	AL365356.5	43	70	77	69	93
ENSG00000170835	POS	NEG	-0.716881	3.84582	2.02617e-07	1.03796e-05	CEL	219	215	308	307	300
ENSG00000039139	POS	NEG	-0.716849	1.33347	0.00874288	0.0710437	DNAH5	43	31	50	46	60
ENSG00000236772	POS	NEG	-0.716706	0.564079	0.0780678	0.279635	AL034550.1	15	27	39	18	32
ENSG00000223669	POS	NEG	-0.715582	0.389196	0.0716708	0.266584	AL357033.2	24	13	31	16	31
ENSG00000164849	POS	NEG	-0.715443	1.92502	0.00131915	0.0179717	GPR146	60	53	73	77	88
ENSG00000229544	POS	NEG	-0.714935	0.354487	0.0367953	0.178438	NKX1-2	18	18	24	29	23
ENSG00000224620	POS	NEG	-0.714731	0.354269	0.0401129	0.188211	MEF2AP1	19	17	29	27	20
ENSG00000073910	POS	NEG	-0.713391	1.72222	0.00344639	0.0362301	FRY	60	38	73	67	66
ENSG00000119681	POS	NEG	-0.713274	3.71042	1.84204e-05	0.000571623	LTBP2	169	226	265	296	271
ENSG00000008853	POS	NEG	-0.713222	6.73328	5.79885e-11	5.84839e-09	RHOBTB2	1819	1410	2210	2225	2341
ENSG00000185033	POS	NEG	-0.712987	8.95253	1.50825e-14	2.49621e-12	SEMA4B	8110	6918	10366	10684	10503
ENSG00000173848	POS	NEG	-0.712647	7.82501	4.19006e-16	8.19558e-14	NET1	3435	3436	4766	4817	4858
ENSG00000249849	POS	NEG	-0.712536	1.85871	0.00252123	0.0286509	AC138819.1	62	46	79	84	64
ENSG00000198929	POS	NEG	-0.712503	1.21375	0.0105918	0.080447	NOS1AP	40	28	50	53	40
ENSG00000271795	POS	NEG	-0.712027	5.13681	1.47801e-08	9.80144e-07	AC011337.1	606	462	736	767	737
ENSG00000105227	POS	NEG	-0.711702	2.89822	0.000185398	0.00389375	PRX	133	92	155	170	147
ENSG00000230889	POS	NEG	-0.71145	2.50916	0.00353263	0.0368368	SHC1P1	84	87	84	145	130
ENSG00000226465	POS	NEG	-0.710347	0.843054	0.0597727	0.237862	AL390198.1	31	21	21	42	46
ENSG00000269026	POS	NEG	-0.710009	1.45518	0.0069484	0.0604714	AC003006.1	43	38	46	66	58
ENSG00000230289	POS	NEG	-0.709181	0.612994	0.144072	0.39114	AL358781.2	36	8	41	27	24
ENSG00000125966	POS	NEG	-0.708803	2.58628	0.000298657	0.00572027	MMP24	106	75	121	127	131
ENSG00000279672	POS	NEG	-0.706699	0.109677	0.0708022	0.264777	AP006621.5	15	15	21	17	25
ENSG00000114268	POS	NEG	-0.704819	5.68963	4.92722e-12	5.85342e-10	PFKFB4	832	739	1112	1088	1082
ENSG00000099889	POS	NEG	-0.704304	4.35001	5.95438e-06	0.000216731	ARVCF	356	265	411	396	488
ENSG00000169946	POS	NEG	-0.704208	0.490716	0.064968	0.250656	ZFPM2	12	28	25	32	27
ENSG00000264885	POS	NEG	-0.703978	1.36353	0.00974525	0.0760915	AC026271.3	37	39	48	64	47
ENSG00000259546	POS	NEG	-0.703513	2.30638	0.00121165	0.0169312	AC027808.1	88	61	108	113	90
ENSG00000154258	POS	NEG	-0.703321	0.109729	0.0979479	0.317859	ABCA9	11	19	28	14	21
ENSG00000145431	POS	NEG	-0.703065	4.69782	1.95641e-06	8.14706e-05	PDGFC	371	418	614	578	458
ENSG00000146555	POS	NEG	-0.701338	2.72478	0.000161252	0.00350446	SDK1	105	95	135	127	155
ENSG00000239887	POS	NEG	-0.70071	3.28059	5.1921e-05	0.00138867	C1orf226	147	148	205	177	233
ENSG00000160469	POS	NEG	-0.700478	1.24681	0.0168519	0.108916	BRSK1	35	35	36	58	52
ENSG00000241852	POS	NEG	-0.700294	3.44983	3.91838e-06	0.000148776	C8orf58	164	168	219	242	231
ENSG00000284343	POS	NEG	-0.700203	0.643725	0.0325964	0.16593	MIR631	21	24	32	27	35
ENSG00000126603	POS	NEG	-0.699953	2.10194	0.000631959	0.0104067	GLIS2	65	64	98	85	86
ENSG00000105559	POS	NEG	-0.698728	2.18485	0.0062035	0.05582	PLEKHA4	75	62	76	125	84
ENSG00000225216	POS	NEG	-0.698287	-0.135095	0.156272	0.408815	AC007362.1	21	4	19	14	19
ENSG00000166763	POS	NEG	-0.697792	0.755672	0.0630302	0.246226	STRCP1	27	22	33	21	48
ENSG00000259792	POS	NEG	-0.696975	1.05492	0.0114709	0.0843607	AC104758.2	32	29	42	44	41
ENSG00000278189	POS	NEG	-0.696836	1.05546	0.0262029	0.145114	RNA5-8SN1	28	33	35	37	55
ENSG00000154122	POS	NEG	-0.696447	6.30455	1.51914e-13	2.16299e-11	ANKH	1202	1212	1696	1684	1638
ENSG00000129946	POS	NEG	-0.695475	0.377787	0.0435603	0.197866	SHC2	21	16	23	29	25
ENSG00000162078	POS	NEG	-0.694379	0.412197	0.0436562	0.198208	ZG16B	23	15	27	25	27
ENSG00000246575	POS	NEG	-0.694234	0.445712	0.0641103	0.248818	AC093162.2	26	13	28	32	21
ENSG00000115221	POS	NEG	-0.694007	4.42267	8.58798e-08	4.86251e-06	ITGB6	318	337	477	463	420
ENSG00000279006	POS	NEG	-0.693999	0.80844	0.0219518	0.129715	AL022323.2	27	24	36	37	33
ENSG00000149043	POS	NEG	-0.692509	4.59096	9.84603e-07	4.39306e-05	SYT8	410	328	469	495	563
ENSG00000255301	POS	NEG	-0.692414	0.446295	0.0584925	0.23529	AP002893.1	20	19	21	36	24
ENSG00000171345	POS	NEG	-0.692409	10.1758	5.38493e-15	9.47943e-13	KRT19	18440	16982	23565	24674	25112
ENSG00000099875	POS	NEG	-0.69077	8.5076	3.61372e-14	5.83134e-12	MKNK2	5893	5264	7731	8007	7342
ENSG00000103227	POS	NEG	-0.689423	1.70827	0.069819	0.262394	LMF1	51	47	69	102	32
ENSG00000183798	POS	NEG	-0.689278	3.88958	3.00571e-06	0.000117581	EMILIN3	255	199	323	317	298
ENSG00000085552	POS	NEG	-0.688852	2.98201	0.000108963	0.00254827	IGSF9	130	111	153	186	159
ENSG00000228331	POS	NEG	-0.688086	0.0080587	0.117398	0.351343	RPL17P43	14	14	10	25	23
ENSG00000092421	POS	NEG	-0.684998	3.66243	1.7163e-06	7.28824e-05	SEMA6A	199	189	264	277	259
ENSG00000211584	POS	NEG	-0.684956	5.4881	6.52943e-11	6.51732e-09	SLC48A1	676	702	945	948	949
ENSG00000250359	POS	NEG	-0.684891	0.0952297	0.0869852	0.298543	PTP4A1P4	18	12	22	16	24
ENSG00000133466	POS	NEG	-0.684656	3.40146	5.29667e-05	0.00140736	C1QTNF6	189	135	223	233	211
ENSG00000168461	POS	NEG	-0.684402	6.27397	6.6978e-11	6.65109e-09	RAB31	1102	1273	1695	1604	1602
ENSG00000148942	POS	NEG	-0.684247	2.08091	0.00241141	0.0277613	SLC5A12	60	68	81	80	103
ENSG00000086570	POS	NEG	-0.684005	8.55062	1.39417e-11	1.55154e-09	FAT2	6388	5154	7649	8070	8020
ENSG00000120693	POS	NEG	-0.683722	0.980183	0.0430197	0.196421	SMAD9	21	37	49	34	37
ENSG00000245904	POS	NEG	-0.683687	1.40389	0.00800325	0.0665986	AC025164.1	39	40	58	60	45
ENSG00000198963	POS	NEG	-0.683352	0.662858	0.0445218	0.200633	RORB	21	25	36	24	35
ENSG00000099250	POS	NEG	-0.683116	4.21659	2.91179e-07	1.44429e-05	NRP1	293	278	414	402	360
ENSG00000114019	POS	NEG	-0.682582	6.55138	4.03673e-11	4.18006e-09	AMOTL2	1578	1310	1888	2055	1993
ENSG00000196358	POS	NEG	-0.682501	0.799288	0.0401784	0.188381	NTNG2	33	18	38	30	37
ENSG00000268050	POS	NEG	-0.682432	0.850929	0.0476527	0.20845	AL158151.3	34	19	31	32	46
ENSG00000100739	POS	NEG	-0.68232	0.137273	0.0748221	0.272843	BDKRB1	16	15	21	24	19
ENSG00000188460	POS	NEG	-0.682155	2.81469	0.00560646	0.0518855	ACTBP11	110	105	100	188	154
ENSG00000132274	POS	NEG	-0.682023	1.04725	0.0552238	0.227425	TRIM22	28	33	62	28	36
ENSG00000105137	POS	NEG	-0.681968	2.75459	0.000211219	0.00430982	SYDE1	100	106	131	135	158
ENSG00000130518	POS	NEG	-0.681843	0.825167	0.034971	0.172926	IQCN	34	18	38	33	36
ENSG00000164619	POS	NEG	-0.681255	1.5664	0.00718768	0.061749	BMPER	53	36	64	54	65
ENSG00000159905	POS	NEG	-0.680439	0.825031	0.0518114	0.219104	ZNF221	32	20	44	38	25
ENSG00000197358	POS	NEG	-0.68016	4.80593	4.82892e-07	2.2641e-05	BNIP3P1	442	419	543	555	670
ENSG00000167701	POS	NEG	-0.679887	0.467595	0.1074	0.333711	GPT	31	9	24	29	29
ENSG00000223254	POS	NEG	-0.679599	0.255771	0.0923994	0.308966	RF00019	21	13	30	19	21
ENSG00000123364	POS	NEG	-0.679092	2.22453	0.000858587	0.01305	HOXC13	65	77	104	91	97
ENSG00000213977	POS	NEG	-0.678501	5.60679	1.2664e-09	1.0662e-07	TAX1BP3	815	688	972	1038	1071
ENSG00000278549	POS	NEG	-0.678085	0.623117	0.108171	0.334819	MIR6736	36	9	28	30	34
ENSG00000259460	POS	NEG	-0.677714	1.01718	0.0640321	0.248641	AC078909.1	39	21	50	25	48
ENSG00000269318	POS	NEG	-0.677587	1.95989	0.00190716	0.0234329	AC007292.2	67	51	77	84	81
ENSG00000146858	POS	NEG	-0.676735	1.01767	0.024146	0.138087	ZC3HAV1L	36	24	34	44	45
ENSG00000068078	POS	NEG	-0.676696	5.72936	1.16174e-08	7.78409e-07	FGFR3	931	708	1103	1162	1089
ENSG00000130598	POS	NEG	-0.676339	3.00262	5.72856e-05	0.00149946	TNNI2	135	111	171	171	162
ENSG00000239523	POS	NEG	-0.675795	0.468039	0.0644919	0.249674	MYLK-AS1	25	15	24	24	34
ENSG00000232626	POS	NEG	-0.675714	2.36542	0.0139492	0.0962622	AC099336.1	66	91	72	128	122
ENSG00000270228	POS	NEG	-0.675624	2.23096	0.000896576	0.0134793	AC079880.1	73	70	88	102	103
ENSG00000145700	POS	NEG	-0.675531	0.330008	0.0901173	0.304203	ANKRD31	19	17	36	17	21
ENSG00000115232	POS	NEG	-0.675424	1.27167	0.0254062	0.142582	ITGA4	30	42	63	46	39
ENSG00000182541	POS	NEG	-0.675266	6.21418	1.75547e-11	1.90971e-09	LIMK2	1179	1113	1472	1588	1631
ENSG00000245975	POS	NEG	-0.674863	0.851369	0.0449568	0.201655	AC090515.2	19	34	44	35	30
ENSG00000279789	POS	NEG	-0.674862	0.434841	0.0472197	0.207397	AC120114.3	22	17	26	25	29
ENSG00000261487	POS	NEG	-0.674589	4.6573	4.46338e-08	2.66756e-06	AC135048.1	413	366	545	545	504
ENSG00000152284	POS	NEG	-0.674579	2.05051	0.0028121	0.0310631	TCF7L1	71	55	99	84	75
ENSG00000204262	POS	NEG	-0.674376	6.80731	2.84356e-12	3.52966e-10	COL5A2	1874	1588	2393	2301	2384
ENSG00000228804	POS	NEG	-0.674349	2.16685	0.00403882	0.0408609	AC072022.1	86	51	97	90	93
ENSG00000229939	POS	NEG	-0.674324	0.366271	0.051429	0.218393	AL589880.1	15	22	26	27	23
ENSG00000187720	POS	NEG	-0.673255	7.30358	3.75305e-14	6.00612e-12	THSD4	2501	2381	3342	3403	3237
ENSG00000134363	POS	NEG	-0.67305	5.72396	3.76375e-11	3.93953e-09	FST	866	768	1121	1101	1117
ENSG00000123096	POS	NEG	-0.672623	2.09428	0.00272514	0.0302926	SSPN	67	63	96	99	71
ENSG00000173805	POS	NEG	-0.670699	1.96799	0.00194897	0.0238033	HAP1	62	57	75	79	89
ENSG00000221844	POS	NEG	-0.670228	0.623492	0.0347924	0.172439	DPP3P2	26	19	35	31	26
ENSG00000272884	POS	NEG	-0.668344	1.28417	0.0099081	0.0770524	AC113189.4	36	37	50	52	47
ENSG00000176593	POS	NEG	-0.664861	2.34629	0.00350043	0.0366111	AC008969.1	83	73	83	127	107
ENSG00000106665	POS	NEG	-0.664527	5.86866	1.17682e-09	9.99468e-08	CLIP2	998	817	1302	1217	1167
ENSG00000109193	POS	NEG	-0.66449	0.916969	0.0212539	0.127142	SULT1E1	28	28	34	38	42
ENSG00000261114	POS	NEG	-0.664448	2.34226	0.0154826	0.103544	AC012181.1	103	53	101	87	128
ENSG00000268568	POS	NEG	-0.664415	0.76471	0.0464876	0.205789	AC007228.1	19	31	34	40	28
ENSG00000178723	POS	NEG	-0.663295	1.03197	0.0329273	0.166868	GLULP4	37	24	51	40	33
ENSG00000230937	POS	NEG	-0.662481	7.12774	4.32079e-11	4.38051e-09	MIR205HG	2073	2267	2763	3101	2950
ENSG00000065989	POS	NEG	-0.660783	1.21992	0.0137264	0.0950417	PDE4A	41	29	49	48	45
ENSG00000233360	POS	NEG	-0.660677	5.71025	8.36714e-10	7.26553e-08	Z83844.2	889	740	1097	1130	1072
ENSG00000272275	POS	NEG	-0.660592	0.164532	0.0980984	0.318048	AC092687.3	18	14	16	25	24
ENSG00000214465	POS	NEG	-0.660189	0.081408	0.107064	0.333255	SMARCE1P6	13	17	14	23	24
ENSG00000236671	POS	NEG	-0.660056	1.87554	0.00408183	0.0411241	PRKG1-AS1	58	54	65	77	85
ENSG00000106536	POS	NEG	-0.659731	3.14051	5.40113e-05	0.00142879	POU6F2	146	127	184	196	173
ENSG00000180739	POS	NEG	-0.659642	1.42086	0.0175662	0.111708	S1PR5	47	34	43	60	61
ENSG00000251417	POS	NEG	-0.659391	0.16442	0.095435	0.314393	AC145285.2	17	15	24	16	25
ENSG00000100065	POS	NEG	-0.658363	6.20604	3.39843e-08	2.10247e-06	CARD10	1323	979	1495	1567	1587
ENSG00000283774	POS	NEG	-0.657941	2.59869	0.00313278	0.0337957	MIR632	102	85	115	105	158
ENSG00000242659	POS	NEG	-0.657779	0.5219	0.0806702	0.285628	AC108693.2	25	17	20	29	36
ENSG00000124191	POS	NEG	-0.657631	4.10452	1.15373e-05	0.000381343	TOX2	242	292	373	385	324
ENSG00000226137	POS	NEG	-0.657365	3.46427	0.00015188	0.00334586	BAIAP2-DT	201	142	256	219	218
ENSG00000196159	POS	NEG	-0.656702	2.07319	0.00439485	0.0432428	FAT4	62	67	84	74	103
ENSG00000162913	POS	NEG	-0.655564	2.79211	0.00055959	0.0095145	OBSCN-AS1	95	119	144	158	131
ENSG00000196267	POS	NEG	-0.655431	2.80571	0.000718546	0.0114236	ZNF836	92	124	136	147	154
ENSG00000104415	POS	NEG	-0.655406	0.48984	0.0591955	0.236892	WISP1	21	20	29	22	32
ENSG00000271989	POS	NEG	-0.655268	0.643036	0.0380722	0.182212	AL139424.1	28	18	30	31	32
ENSG00000214711	POS	NEG	-0.654857	0.613221	0.088435	0.301542	CAPN14	28	17	40	30	21
ENSG00000273132	POS	NEG	-0.654781	2.39291	0.00116131	0.0163665	AL355312.3	89	73	102	123	102
ENSG00000177738	POS	NEG	-0.654659	0.614303	0.0823835	0.289298	AC025171.1	21	24	23	25	43
ENSG00000167074	POS	NEG	-0.654555	4.0227	2.85425e-06	0.000112109	TEF	263	243	326	327	368
ENSG00000162771	POS	NEG	-0.654056	3.10856	0.000288442	0.00554657	FAM71A	158	110	172	185	183
ENSG00000154025	POS	NEG	-0.653594	3.87514	8.22107e-05	0.00202278	SLC5A10	245	212	338	335	249
ENSG00000125650	POS	NEG	-0.652831	0.95575	0.0519803	0.219433	PSPN	36	22	43	47	27
ENSG00000136274	POS	NEG	-0.652525	0.75546	0.0345582	0.171762	NACAD	24	26	31	38	32
ENSG00000099337	POS	NEG	-0.651947	2.56557	0.00039453	0.00719367	KCNK6	89	94	117	133	119
ENSG00000168528	POS	NEG	-0.651827	7.03947	3.06291e-13	4.23645e-11	SERINC2	2109	1999	2792	2695	2788
ENSG00000196739	POS	NEG	-0.650991	5.24545	1.52496e-07	8.06813e-06	COL27A1	661	525	813	736	836
ENSG00000130173	POS	NEG	-0.65054	1.27138	0.0164165	0.107178	ANGPTL8	41	32	43	51	53
ENSG00000189184	POS	NEG	-0.648665	1.0908	0.0237217	0.13671	PCDH18	28	36	49	41	39
ENSG00000090661	POS	NEG	-0.648351	3.45458	0.000112834	0.00261482	CERS4	193	149	244	243	200
ENSG00000169992	POS	NEG	-0.648203	3.82343	3.30982e-05	0.000952323	NLGN2	237	205	292	335	261
ENSG00000204498	POS	NEG	-0.648102	1.46558	0.0152641	0.102701	NFKBIL1	42	42	51	69	49
ENSG00000087494	POS	NEG	-0.647583	6.73875	2.96187e-10	2.74419e-08	PTHLH	1548	1789	2173	2316	2222
ENSG00000197099	POS	NEG	-0.646828	1.76288	0.00418432	0.0418518	AC068631.1	54	50	75	65	69
ENSG00000271643	POS	NEG	-0.646569	1.60744	0.00768056	0.064946	AC112220.2	41	52	57	66	64
ENSG00000273142	POS	NEG	-0.64608	2.10838	0.00173439	0.0218091	LINC02604	70	63	90	82	95
ENSG00000156966	POS	NEG	-0.645826	2.34286	0.00110554	0.0157525	B3GNT7	83	74	97	104	114
ENSG00000090776	POS	NEG	-0.643159	5.95931	2.90689e-10	2.71928e-08	EFNB1	1043	909	1265	1349	1292
ENSG00000135924	POS	NEG	-0.642871	3.42919	0.000121497	0.00277764	DNAJB2	196	141	235	216	223
ENSG00000162458	POS	NEG	-0.642626	4.47063	6.66543e-06	0.000238135	FBLIM1	370	325	406	517	467
ENSG00000267336	POS	NEG	-0.641994	2.96629	0.012196	0.0877279	EIF4A2P1	136	108	104	185	198
ENSG00000099840	POS	NEG	-0.641177	3.13802	0.00019896	0.0041205	IZUMO4	150	125	202	186	162
ENSG00000173567	POS	NEG	-0.641082	0.51107	0.096953	0.316588	ADGRF3	26	16	24	22	38
ENSG00000265185	POS	NEG	-0.640603	0.305411	0.103965	0.328039	SNORD3B-1	25	11	26	19	27
ENSG00000100092	POS	NEG	-0.640533	6.98548	4.19395e-11	4.29654e-09	SH3BP1	2151	1831	2562	2716	2673
ENSG00000152104	POS	NEG	-0.640489	5.70211	5.52396e-10	4.86209e-08	PTPN14	865	770	1112	1115	1040
ENSG00000258651	POS	NEG	-0.64026	0.341612	0.120643	0.355833	SEC23A-AS1	25	12	26	33	15
ENSG00000249116	POS	NEG	-0.640066	0.773181	0.0564871	0.230666	AC025183.1	28	23	25	42	35
ENSG00000274430	POS	NEG	-0.639635	0.478745	0.101427	0.323421	RF02124	24	17	22	39	21
ENSG00000283950	POS	NEG	-0.639474	0.662148	0.0528269	0.221992	MIR6791	28	19	36	24	34
ENSG00000012822	POS	NEG	-0.639427	5.00157	3.46187e-07	1.68856e-05	CALCOCO1	524	482	625	640	743
ENSG00000277287	POS	NEG	-0.639373	1.52482	0.00640101	0.0570406	AL109976.1	43	45	59	59	58
ENSG00000270574	POS	NEG	-0.638723	0.746366	0.0413403	0.191786	AC010680.2	25	25	31	30	39
ENSG00000131095	POS	NEG	-0.638721	0.971457	0.0324949	0.165698	GFAP	32	27	47	39	32
ENSG00000285938	POS	NEG	-0.638617	0.19085	0.105635	0.331115	AC072022.2	21	12	22	24	20
ENSG00000050767	POS	NEG	-0.638456	0.511642	0.100786	0.322475	COL23A1	19	23	17	32	35
ENSG00000115616	POS	NEG	-0.638426	0.995023	0.0247256	0.140387	SLC9A2	28	32	40	38	42
ENSG00000285751	POS	NEG	-0.638101	0.478073	0.153847	0.405808	AC021723.2	26	15	42	26	14
ENSG00000183840	POS	NEG	-0.638085	0.924395	0.0329429	0.166904	GPR39	29	28	47	33	34
ENSG00000175938	POS	NEG	-0.638083	5.02833	5.08324e-08	3.00097e-06	ORAI3	554	472	674	711	661
ENSG00000270441	POS	NEG	-0.637993	0.603756	0.0573525	0.232483	AC135506.1	23	22	31	33	26
ENSG00000249572	POS	NEG	-0.637623	0.150533	0.106317	0.331826	AC034231.1	19	13	23	24	17
ENSG00000262662	POS	NEG	-0.636938	0.191093	0.102964	0.326022	AC127496.4	17	16	25	17	24
ENSG00000249474	POS	NEG	-0.636842	0.109282	0.108195	0.33484	AC020651.1	16	15	19	26	17
ENSG00000143847	POS	NEG	-0.63663	4.21921	5.57172e-05	0.0014699	PPFIA4	341	245	384	355	427
ENSG00000153208	POS	NEG	-0.636248	0.191225	0.0959774	0.314973	MERTK	15	18	24	20	22
ENSG00000171603	POS	NEG	-0.635629	8.0995	1.13623e-12	1.48662e-10	CLSTN1	4562	4075	5668	5738	5788
ENSG00000092096	POS	NEG	-0.635498	2.14337	0.00478287	0.045963	SLC22A17	70	67	78	109	86
ENSG00000134871	POS	NEG	-0.6353	6.52746	1.24265e-08	8.29747e-07	COL4A2	1637	1271	1913	2038	1832
ENSG00000137501	POS	NEG	-0.635018	0.109809	0.14964	0.400096	SYTL2	11	20	13	28	21
ENSG00000238110	POS	NEG	-0.634371	1.55025	0.0161071	0.106205	AL353572.2	57	33	59	62	58
ENSG00000118094	POS	NEG	-0.633838	1.87073	0.00330461	0.035121	TREH	59	54	77	73	75
ENSG00000169668	POS	NEG	-0.633796	0.939864	0.0982957	0.318507	BCRP2	43	15	31	40	44
ENSG00000169435	POS	NEG	-0.633636	3.26518	0.000273093	0.00533619	RASSF6	132	169	218	184	198
ENSG00000196782	POS	NEG	-0.632173	1.47027	0.0170832	0.109754	MAML3	50	35	62	59	48
ENSG00000254670	POS	NEG	-0.631631	1.31439	0.0166036	0.107962	AC084859.1	45	31	47	52	52
ENSG00000136068	POS	NEG	-0.631226	8.68764	4.13931e-11	4.26349e-09	FLNB	7098	5921	8441	8804	8579
ENSG00000108813	POS	NEG	-0.630693	2.61317	0.00575817	0.0528943	DLX4	88	103	135	152	93
ENSG00000102034	POS	NEG	-0.630533	5.09265	8.69144e-09	6.054e-07	ELF4	552	524	722	706	708
ENSG00000163517	POS	NEG	-0.629748	3.20064	0.000172665	0.00371912	HDAC11	164	125	200	181	192
ENSG00000178209	POS	NEG	-0.62971	8.63719	1.39473e-07	7.50208e-06	PLEC	7279	5315	7890	8863	8173
ENSG00000100592	POS	NEG	-0.629651	3.58247	3.20825e-05	0.000930009	DAAM1	201	176	267	255	226
ENSG00000106479	POS	NEG	-0.629562	1.16037	0.0276077	0.150421	ZNF862	35	33	36	46	53
ENSG00000161714	POS	NEG	-0.629462	6.68372	3.13087e-10	2.88696e-08	PLCD3	1766	1482	2080	2128	2227
ENSG00000250786	POS	NEG	-0.628358	1.9759	0.0155838	0.103869	SNHG18	56	66	64	76	102
ENSG00000232671	POS	NEG	-0.627929	1.05469	0.0366706	0.178021	ZNF687-AS1	31	32	38	35	52
ENSG00000198246	POS	NEG	-0.627238	2.3486	0.00281909	0.0311224	SLC29A3	82	77	105	89	121
ENSG00000158473	POS	NEG	-0.625497	0.790651	0.0496582	0.213827	CD1D	28	24	29	41	33
ENSG00000171444	POS	NEG	-0.624697	4.92916	1.89189e-07	9.74323e-06	MCC	482	481	687	588	630
ENSG00000149177	POS	NEG	-0.624159	3.96957	1.15403e-05	0.000381343	PTPRJ	267	228	332	346	300
ENSG00000119326	POS	NEG	-0.623159	5.58303	1.35241e-06	5.87176e-05	CTNNAL1	729	787	1148	996	855
ENSG00000269386	POS	NEG	-0.622831	3.3926	0.000202942	0.0041806	RAB11B-AS1	160	171	201	250	203
ENSG00000241570	POS	NEG	-0.62254	1.32689	0.0357568	0.175255	PAQR9-AS1	42	35	43	43	66
ENSG00000183347	POS	NEG	-0.622538	1.36283	0.0214965	0.12808	GBP6	42	37	42	52	62
ENSG00000105339	POS	NEG	-0.622305	4.14503	2.10166e-05	0.000639256	DENND3	312	248	340	398	366
ENSG00000233885	POS	NEG	-0.621459	4.66831	8.76463e-07	3.97467e-05	YEATS2-AS1	413	392	547	484	557
ENSG00000078814	POS	NEG	-0.621292	1.34475	0.0144495	0.0988691	MYH7B	41	37	48	58	48
ENSG00000172638	POS	NEG	-0.620657	2.50453	0.00109757	0.0156619	EFEMP2	91	87	106	119	126
ENSG00000283724	POS	NEG	-0.620523	1.68873	0.012804	0.0905541	MIR6732	61	39	61	70	66
ENSG00000143367	POS	NEG	-0.620324	5.46343	3.48633e-09	2.63708e-07	TUFT1	699	699	895	933	928
ENSG00000183779	POS	NEG	-0.619405	4.98062	5.41673e-07	2.50333e-05	ZNF703	519	482	672	714	586
ENSG00000185920	POS	NEG	-0.617997	2.88097	0.000305012	0.0058247	PTCH1	111	121	153	159	145
ENSG00000104814	POS	NEG	-0.61758	0.255682	0.178562	0.439719	MAP4K1	20	15	29	11	29
ENSG00000132517	POS	NEG	-0.616905	1.06872	0.0261604	0.145066	SLC52A1	35	29	43	42	41
ENSG00000259589	POS	NEG	-0.616854	0.216967	0.11903	0.353526	AC073167.1	21	13	26	22	19
ENSG00000278784	POS	NEG	-0.616548	0.330509	0.0886669	0.301854	AL136295.7	14	23	21	23	29
ENSG00000106526	POS	NEG	-0.615776	0.330491	0.110857	0.340325	ACTR3C	13	24	22	27	24
ENSG00000261068	POS	NEG	-0.615421	1.42558	0.0257423	0.14357	AL512274.1	51	32	59	46	58
ENSG00000087903	POS	NEG	-0.615167	4.25684	5.22503e-06	0.000193456	RFX2	325	282	431	372	389
ENSG00000063180	POS	NEG	-0.614998	2.82847	0.00412856	0.0414225	CA11	110	114	117	183	140
ENSG00000179886	POS	NEG	-0.614551	2.53058	0.00203238	0.0245662	TIGD5	104	78	112	113	132
ENSG00000171236	POS	NEG	-0.614263	2.48985	0.00425254	0.0422939	LRG1	108	69	117	125	105
ENSG00000280138	POS	NEG	-0.61425	3.53341	5.67748e-05	0.00148968	AC027290.2	195	172	221	248	251
ENSG00000278022	POS	NEG	-0.614216	0.255878	0.144772	0.392277	AC118658.1	15	20	27	28	14
ENSG00000214050	POS	NEG	-0.613182	5.54964	5.26609e-08	3.09947e-06	FBXO16	811	680	923	986	1012
ENSG00000204677	POS	NEG	-0.612803	2.24505	0.00919603	0.0732806	FAM153C	90	59	109	103	80
ENSG00000148204	POS	NEG	-0.612524	1.39263	0.0518907	0.219295	CRB2	35	46	36	54	69
ENSG00000258701	POS	NEG	-0.612428	0.643077	0.13452	0.376585	LINC00638	29	18	22	22	48
ENSG00000156273	POS	NEG	-0.610211	5.53453	3.4924e-07	1.69917e-05	BACH1	745	731	1038	1022	831
ENSG00000166046	POS	NEG	-0.610174	3.27999	9.97269e-05	0.00236656	TCP11L2	158	150	208	187	208
ENSG00000079432	POS	NEG	-0.610091	7.02342	2.16144e-09	1.71533e-07	CIC	2285	1865	2610	2814	2687
ENSG00000271380	POS	NEG	-0.610007	6.42984	4.44972e-10	3.9707e-08	AL451085.2	1375	1371	1739	1734	1901
ENSG00000263563	POS	NEG	-0.609969	1.22594	0.0571976	0.232196	UBBP4	41	31	47	62	32
ENSG00000257815	POS	NEG	-0.609907	0.642536	0.101549	0.323445	LINC01481	30	17	37	19	36
ENSG00000256674	POS	NEG	-0.609589	1.22621	0.0228056	0.133088	AC020549.1	39	33	49	41	51
ENSG00000240445	POS	NEG	-0.609479	2.46258	0.00648843	0.0576703	FOXO3B	104	70	121	93	126
ENSG00000261270	POS	NEG	-0.609436	2.64676	0.00215724	0.0255491	AC012181.2	115	83	132	116	139
ENSG00000132793	POS	NEG	-0.608655	6.14761	3.1947e-09	2.45484e-07	LPIN3	1223	1039	1506	1404	1509
ENSG00000258451	POS	NEG	-0.608622	1.97458	0.0139477	0.0962622	AL163636.1	59	64	103	65	73
ENSG00000133216	POS	NEG	-0.608383	3.633	3.36272e-05	0.000963251	EPHB2	186	208	262	259	250
ENSG00000082556	POS	NEG	-0.608379	0.00763662	0.157531	0.410336	OPRK1	10	19	23	19	15
ENSG00000101577	POS	NEG	-0.607766	3.62402	5.93072e-05	0.0015422	LPIN2	202	190	243	282	241
ENSG00000272097	POS	NEG	-0.607631	0.0520996	0.185704	0.450961	AL024498.1	10	20	28	11	20
ENSG00000182795	POS	NEG	-0.607207	6.26714	1.85178e-10	1.74067e-08	C1orf116	1288	1170	1591	1604	1604
ENSG00000142627	POS	NEG	-0.60459	7.70192	2.84937e-09	2.19821e-07	EPHA2	3696	2965	4304	4480	4185
ENSG00000240053	POS	NEG	-0.604419	0.552611	0.0893027	0.303059	LY6G5B	23	21	37	24	25
ENSG00000124942	POS	NEG	-0.604308	8.44057	1.51595e-08	1.00187e-06	AHNAK	6209	4909	6820	7253	7558
ENSG00000011201	POS	NEG	-0.604201	3.29878	0.000118865	0.00273361	ANOS1	163	150	191	206	213
ENSG00000171812	POS	NEG	-0.603658	1.70791	0.0171359	0.110042	COL8A2	49	53	60	82	57
ENSG00000171604	POS	NEG	-0.603093	1.88694	0.0100419	0.0777185	CXXC5	62	54	68	89	69
ENSG00000167600	POS	NEG	-0.60309	5.94645	1.46164e-09	1.22525e-07	CYP2S1	1003	968	1335	1306	1199
ENSG00000256683	POS	NEG	-0.602663	2.75106	0.0043653	0.0430615	ZNF350	86	127	155	135	126
ENSG00000266714	POS	NEG	-0.602458	4.68252	4.1511e-05	0.00114885	MYO15B	483	339	513	559	525
ENSG00000124257	POS	NEG	-0.60244	0.900259	0.0561229	0.229711	NEURL2	32	25	27	43	41
ENSG00000163083	POS	NEG	-0.601562	2.56976	0.00100911	0.0146765	INHBB	94	94	118	132	116
ENSG00000053438	POS	NEG	-0.601084	1.19923	0.0564648	0.230653	NNAT	47	24	55	39	44
ENSG00000268750	POS	NEG	-0.60041	0.850327	0.0706255	0.26432	AC010522.1	32	23	32	46	29
ENSG00000273090	POS	NEG	-0.599762	2.46531	0.00191676	0.0235061	AC007378.1	99	76	119	114	107
ENSG00000049323	POS	NEG	-0.598862	4.14413	2.09784e-05	0.000639256	LTBP1	319	247	366	372	360
ENSG00000232814	POS	NEG	-0.59886	1.4811	0.0168033	0.108786	COL4A2-AS1	50	37	55	62	52
ENSG00000163346	POS	NEG	-0.598667	6.19197	3.31926e-09	2.53048e-07	PBXIP1	1272	1072	1500	1532	1515
ENSG00000243230	POS	NEG	-0.597836	0.772786	0.0704621	0.263964	AC011005.4	29	23	32	27	42
ENSG00000026025	POS	NEG	-0.597624	8.90789	3.4359e-12	4.18445e-10	VIM	7651	7740	10047	9817	10010
ENSG00000267026	POS	NEG	-0.597618	0.798769	0.105252	0.33039	AL136084.2	30	23	46	21	36
ENSG00000118263	POS	NEG	-0.597325	4.90671	4.65843e-07	2.20014e-05	KLF7	456	504	621	630	613
ENSG00000259940	POS	NEG	-0.597159	0.850242	0.082892	0.290223	AC109449.1	27	28	48	33	26
ENSG00000184619	POS	NEG	-0.597067	1.13898	0.0281997	0.152573	KRBA2	39	29	47	43	42
ENSG00000170153	POS	NEG	-0.596969	2.54365	0.000889047	0.013384	RNF150	94	91	122	119	118
ENSG00000166839	POS	NEG	-0.596648	1.18024	0.0262607	0.145372	ANKDD1A	32	38	48	43	45
ENSG00000181409	POS	NEG	-0.595722	0.2432	0.119999	0.354973	AATK	17	18	20	23	25
ENSG00000229124	POS	NEG	-0.59555	6.34161	1.36757e-07	7.37648e-06	VIM-AS1	1405	1199	1519	1846	1674
ENSG00000197479	POS	NEG	-0.59555	2.68728	0.00131082	0.0179089	PCDHB11	117	88	138	127	132
ENSG00000214189	POS	NEG	-0.595441	0.718422	0.0533552	0.223416	ZNF788P	28	22	31	34	32
ENSG00000227409	POS	NEG	-0.594792	0.718185	0.0632511	0.246636	ZMYM4-AS1	28	22	39	31	27
ENSG00000108846	POS	NEG	-0.594789	6.76899	9.08334e-09	6.28178e-07	ABCC3	1945	1560	2272	2184	2322
ENSG00000188001	POS	NEG	-0.594735	4.89474	1.67537e-06	7.13009e-05	TPRG1	444	509	655	595	598
ENSG00000166886	POS	NEG	-0.594652	5.57164	8.84801e-08	4.99513e-06	NAB2	815	712	921	1009	1024
ENSG00000163362	POS	NEG	-0.594388	5.54929	4.54591e-08	2.70852e-06	INAVA	814	690	944	984	981
ENSG00000181035	POS	NEG	-0.593902	1.9154	0.0210116	0.126048	SLC25A42	69	50	62	74	94
ENSG00000248626	POS	NEG	-0.593497	3.19977	0.0444857	0.200564	GAPDHP40	163	131	102	229	236
ENSG00000231707	POS	NEG	-0.593309	0.163925	0.128969	0.36796	PABPC1P1	19	14	25	19	20
ENSG00000160179	POS	NEG	-0.59258	4.74913	2.17054e-06	8.94261e-05	ABCG1	472	392	545	548	576
ENSG00000267314	POS	NEG	-0.592547	0.603449	0.0810091	0.286461	AC104532.1	27	19	28	23	38
ENSG00000185522	POS	NEG	-0.591848	1.3083	0.0262042	0.145114	LMNTD2	38	39	50	44	55
ENSG00000161958	POS	NEG	-0.591662	1.30821	0.022713	0.132758	FGF11	38	39	50	52	47
ENSG00000255201	POS	NEG	-0.591002	0.963249	0.0592736	0.236937	AC087623.1	35	25	42	45	29
ENSG00000251106	POS	NEG	-0.589563	0.0366767	0.158783	0.412265	FAM206BP	20	10	24	19	15
ENSG00000284114	POS	NEG	-0.58952	1.47589	0.0373547	0.180293	MIR6800	45	42	60	40	68
ENSG00000260566	POS	NEG	-0.58936	3.89232	0.00498134	0.0474932	AC127459.1	223	253	406	287	228
ENSG00000064666	POS	NEG	-0.58909	7.60893	3.90758e-11	4.06809e-09	CNN2	3233	3051	4063	4185	3872
ENSG00000225822	POS	NEG	-0.588674	0.0808077	0.144287	0.391535	UBXN7-AS1	14	17	20	25	15
ENSG00000279753	POS	NEG	-0.588673	5.1329	8.14482e-08	4.63871e-06	AC011558.1	584	545	737	741	699
ENSG00000136895	POS	NEG	-0.587878	1.7124	0.0534307	0.223559	GARNL3	46	57	80	41	78
ENSG00000105976	POS	NEG	-0.587678	5.8551	6.32449e-09	4.48766e-07	MET	922	941	1221	1242	1129
ENSG00000245648	POS	NEG	-0.587605	2.77806	0.0136625	0.0947907	AC022075.1	105	114	120	114	188
ENSG00000230155	POS	NEG	-0.587267	1.53467	0.0466983	0.206406	FO393401.1	55	36	42	63	70
ENSG00000135318	POS	NEG	-0.587034	5.81643	3.67183e-08	2.25004e-06	NT5E	852	961	1167	1201	1128
ENSG00000254706	POS	NEG	-0.586923	1.19349	0.0327142	0.166311	AL512785.2	33	38	49	39	49
ENSG00000143845	POS	NEG	-0.586907	3.38811	0.000137591	0.00306947	ETNK2	182	154	227	207	213
ENSG00000187498	POS	NEG	-0.586829	5.78573	4.42768e-08	2.65596e-06	COL4A1	945	833	1171	1201	1051
ENSG00000217289	POS	NEG	-0.586783	1.61135	0.0145935	0.099538	AC079776.1	50	46	61	55	69
ENSG00000207751	POS	NEG	-0.586012	1.11136	0.0364498	0.17771	AP000553.1	38	29	37	44	48
ENSG00000196876	POS	NEG	-0.585759	1.97056	0.00816029	0.0675029	SCN8A	60	64	92	76	71
ENSG00000167487	POS	NEG	-0.585678	2.99347	0.000912254	0.0135884	KLHL26	130	125	169	181	141
ENSG00000174788	POS	NEG	-0.585219	0.916255	0.123835	0.360996	PCP2	25	33	41	50	21
ENSG00000171425	POS	NEG	-0.584048	5.29309	4.43026e-08	2.65596e-06	ZNF581	634	630	804	803	823
ENSG00000175274	POS	NEG	-0.583503	4.15018	7.67367e-06	0.000270169	TP53I11	299	273	373	371	355
ENSG00000278600	POS	NEG	-0.583294	1.02413	0.138338	0.382739	AC015871.3	38	25	35	62	24
ENSG00000090238	POS	NEG	-0.5825	4.13076	1.93329e-05	0.000597069	YPEL3	268	296	377	343	364
ENSG00000185670	POS	NEG	-0.582388	1.98945	0.00773957	0.0652171	ZBTB3	70	56	89	78	75
ENSG00000255750	POS	NEG	-0.582279	0.377306	0.108038	0.334567	AC022509.1	21	18	24	19	32
ENSG00000260025	POS	NEG	-0.582221	0.341541	0.107037	0.333255	CRIM1-DT	25	13	23	24	26
ENSG00000167964	POS	NEG	-0.582002	3.52266	0.000204163	0.00419239	RAB26	204	166	256	237	217
ENSG00000178445	POS	NEG	-0.581993	2.46287	0.00153927	0.0200447	GLDC	89	87	113	110	115
ENSG00000262712	POS	NEG	-0.581696	0.412092	0.109003	0.33642	AC012676.1	17	23	27	19	31
ENSG00000265399	POS	NEG	-0.581291	0.229868	0.255173	0.534585	AP005329.2	25	10	12	33	22
ENSG00000176046	POS	NEG	-0.581121	4.39106	3.47241e-05	0.000993201	NUPR1	310	366	408	422	468
ENSG00000262769	POS	NEG	-0.580775	0.341542	0.109865	0.33817	AC025627.1	23	15	26	26	21
ENSG00000139193	POS	NEG	-0.580768	0.736835	0.0696583	0.262229	CD27	25	26	30	40	28
ENSG00000105426	POS	NEG	-0.580273	5.86874	1.09412e-06	4.83713e-05	PTPRS	1065	826	1133	1287	1199
ENSG00000243629	POS	NEG	-0.579939	2.11839	0.00692873	0.0604088	LINC00880	61	77	95	87	83
ENSG00000010818	POS	NEG	-0.579777	4.55852	2.58775e-06	0.000103105	HIVEP2	396	365	467	504	487
ENSG00000163701	POS	NEG	-0.579514	2.29924	0.00540537	0.0503703	IL17RE	79	78	92	117	92
ENSG00000197766	POS	NEG	-0.579215	0.709585	0.0797855	0.283949	CFD	22	28	25	39	32
ENSG00000163013	POS	NEG	-0.579162	3.02163	0.000575513	0.00968223	FBXO41	140	121	171	176	153
ENSG00000148143	POS	NEG	-0.578876	5.84727	2.4596e-08	1.5667e-06	ZNF462	1006	857	1181	1169	1215
ENSG00000146648	POS	NEG	-0.578837	8.59593	1.28268e-10	1.22959e-08	EGFR	6239	6272	8478	7974	7525
ENSG00000103044	POS	NEG	-0.578721	7.10555	1.09107e-10	1.06168e-08	HAS3	2295	2160	2878	2763	2889
ENSG00000226405	POS	NEG	-0.578459	0.681561	0.0830301	0.290373	AL133325.1	22	27	23	34	37
ENSG00000205336	POS	NEG	-0.577858	6.76812	1.57369e-08	1.03649e-06	ADGRG1	1947	1584	2190	2334	2225
ENSG00000273812	POS	NEG	-0.577772	0.956038	0.0469006	0.206888	BX640514.2	29	31	34	38	43
ENSG00000227117	POS	NEG	-0.57744	0.268031	0.111279	0.341005	HORMAD2-AS1	22	14	24	24	21
ENSG00000180806	POS	NEG	-0.577013	1.36784	0.0229001	0.133324	HOXC9	46	35	52	49	54
ENSG00000263171	POS	NEG	-0.576484	1.20647	0.0971161	0.316805	AC026954.3	34	38	44	66	28
ENSG00000112658	POS	NEG	-0.57607	5.80518	7.2188e-09	5.04638e-07	SRF	948	863	1184	1145	1132
ENSG00000185904	POS	NEG	-0.575886	1.14624	0.039457	0.186489	LINC00839	35	34	36	48	48
ENSG00000160691	POS	NEG	-0.575463	9.04844	1.20824e-10	1.164e-08	SHC1	9066	8098	10879	10639	11254
ENSG00000204434	POS	NEG	-0.57518	0.268794	0.170012	0.427881	POTEKP	14	22	16	28	25
ENSG00000167566	POS	NEG	-0.575103	4.75197	9.85335e-05	0.00234111	NCKAP5L	516	358	537	590	539
ENSG00000181085	POS	NEG	-0.574765	0.53126	0.136873	0.380477	MAPK15	31	13	31	25	28
ENSG00000285245	POS	NEG	-0.574535	7.12908	3.51756e-08	2.16924e-06	AL162417.1	2527	2016	2782	2967	2912
ENSG00000135083	POS	NEG	-0.574312	5.18441	1.22834e-07	6.73815e-06	CCNJL	605	573	749	769	731
ENSG00000166444	POS	NEG	-0.574109	6.77323	3.55312e-10	3.26078e-08	ST5	1825	1721	2188	2299	2280
ENSG00000136883	POS	NEG	-0.573939	0.593229	0.114367	0.346062	KIF12	24	22	37	21	30
ENSG00000236924	POS	NEG	-0.573918	1.14625	0.0366386	0.17799	AL162411.1	30	39	45	47	40
ENSG00000164176	POS	NEG	-0.573911	1.35056	0.034498	0.171683	EDIL3	36	44	48	62	43
ENSG00000169891	POS	NEG	-0.573597	2.55856	0.0190783	0.11818	REPS2	97	92	123	155	83
ENSG00000242527	POS	NEG	-0.573468	0.624341	0.240677	0.519389	AC100771.1	15	32	13	35	42
ENSG00000188522	POS	NEG	-0.57241	6.11062	3.23049e-08	2.02444e-06	FAM83G	1202	1041	1501	1448	1326
ENSG00000153246	POS	NEG	-0.572198	2.88541	0.00252922	0.028685	PLA2R1	127	111	180	142	132
ENSG00000172361	POS	NEG	-0.57208	0.833232	0.0643549	0.249433	CFAP53	30	25	39	32	34
ENSG00000256249	POS	NEG	-0.571908	2.57109	0.00849076	0.0695201	AC026333.3	107	84	142	95	127
ENSG00000276443	POS	NEG	-0.571862	1.27721	0.0329038	0.166793	RF02164	38	38	42	52	51
ENSG00000244582	POS	NEG	-0.571821	0.993219	0.151597	0.403067	RPL21P120	44	18	48	45	25
ENSG00000186994	POS	NEG	-0.571783	0.781264	0.0862995	0.297297	KANK3	33	20	29	33	39
ENSG00000159840	POS	NEG	-0.57166	5.05092	4.79843e-07	2.25526e-05	ZYX	547	528	687	718	644
ENSG00000249264	POS	NEG	-0.571527	4.82825	0.0690105	0.26039	EEF1A1P9	385	534	348	471	932
ENSG00000180822	POS	NEG	-0.571045	3.93896	0.000116216	0.00267905	PSMG4	225	271	310	305	331
ENSG00000259407	POS	NEG	-0.571005	2.43226	0.00324271	0.0346403	AC021739.2	79	94	111	115	104
ENSG00000167565	POS	NEG	-0.570945	4.42676	2.31103e-05	0.000692736	SERTAD3	390	308	429	462	437
ENSG00000260441	POS	NEG	-0.570887	1.41394	0.0440093	0.199095	AC020978.2	49	35	51	66	43
ENSG00000243566	POS	NEG	-0.57052	0.80776	0.0610755	0.241904	UPK3B	27	27	33	35	35
ENSG00000235246	POS	NEG	-0.570481	1.94696	0.0383282	0.18303	AL020993.1	69	54	59	105	70
ENSG00000235169	POS	NEG	-0.570319	0.467938	0.16579	0.422361	SMIM1	22	20	14	31	35
ENSG00000138829	POS	NEG	-0.570251	5.78176	9.17194e-08	5.13311e-06	FBN2	943	844	1233	1103	1066
ENSG00000146950	POS	NEG	-0.569994	1.85337	0.0108077	0.0814638	SHROOM2	60	55	71	67	81
ENSG00000214447	POS	NEG	-0.569892	2.43707	0.00376251	0.0386306	FAM187A	100	74	108	116	107
ENSG00000145675	POS	NEG	-0.5696	3.96555	0.00013051	0.00293859	PIK3R1	248	258	356	329	279
ENSG00000244242	POS	NEG	-0.569356	0.781529	0.0636161	0.247686	IFITM10	27	26	31	36	34
ENSG00000258048	POS	NEG	-0.569255	1.47536	0.0615165	0.242954	AC073569.2	57	31	43	56	68
ENSG00000277249	POS	NEG	-0.569215	1.55507	0.0210869	0.126339	MIR6784	52	41	58	66	53
ENSG00000196993	POS	NEG	-0.569195	0.108851	0.145941	0.394197	NPIPB9	19	13	19	21	21
ENSG00000256007	POS	NEG	-0.569034	4.58502	2.23482e-05	0.000673016	ARAP1-AS1	442	338	509	488	485
ENSG00000189221	POS	NEG	-0.568927	4.5735	7.33978e-06	0.000259831	MAOA	363	409	504	473	493
ENSG00000276166	POS	NEG	-0.568862	2.32577	0.00807802	0.0671054	AC092118.2	96	65	112	92	102
ENSG00000257607	POS	NEG	-0.568158	1.68399	0.0153258	0.102902	AC073957.2	53	49	59	63	72
ENSG00000189319	POS	NEG	-0.567926	5.15801	5.72355e-06	0.000210305	FAM53B	629	532	782	775	649
ENSG00000254665	POS	NEG	-0.567774	4.90538	1.38715e-06	5.99569e-05	AC091053.1	475	498	598	613	639
ENSG00000275342	POS	NEG	-0.567072	3.74717	0.000343954	0.00642269	PRAG1	251	185	261	281	285
ENSG00000103404	POS	NEG	-0.566725	6.37854	1.69025e-07	8.79837e-06	USP31	1336	1369	1936	1642	1565
ENSG00000134569	POS	NEG	-0.566667	3.41684	0.000159153	0.00347445	LRP4	183	163	216	223	218
ENSG00000095383	POS	NEG	-0.56607	6.22378	5.9953e-09	4.28387e-07	TBC1D2	1254	1178	1474	1569	1572
ENSG00000117525	POS	NEG	-0.5658	4.53853	8.75645e-06	0.000304416	F3	372	383	514	442	478
ENSG00000179094	POS	NEG	-0.565624	5.45977	3.90022e-06	0.000148377	PER1	813	621	880	949	888
ENSG00000236562	POS	NEG	-0.565501	2.14584	0.0254888	0.142714	AC116049.1	81	61	66	94	109
ENSG00000119669	POS	NEG	-0.564705	5.65597	5.31398e-07	2.46172e-05	IRF2BPL	866	776	1025	1138	950
ENSG00000263818	POS	NEG	-0.564092	0.468046	0.15746	0.41029	RDM1P5	14	28	30	18	32
ENSG00000179715	POS	NEG	-0.563903	2.26183	0.00916327	0.0731987	PCED1B	75	79	79	105	108
ENSG00000184227	POS	NEG	-0.56344	3.00026	0.00224001	0.0263361	ACOT1	138	121	193	145	153
ENSG00000168994	POS	NEG	-0.562316	2.81914	0.00326206	0.0347642	PXDC1	106	122	127	143	162
ENSG00000274933	POS	NEG	-0.562102	0.400514	0.118714	0.35317	TBC1D3I	16	24	26	30	20
ENSG00000180758	POS	NEG	-0.561989	5.39492	1.25829e-07	6.8251e-06	GPR157	694	677	907	829	860
ENSG00000242041	POS	NEG	-0.5614	1.75751	0.0816641	0.287936	RPL35AP28	63	45	45	96	63
ENSG00000162390	POS	NEG	-0.561346	4.30325	6.38385e-05	0.00163731	ACOT11	339	304	457	401	359
ENSG00000248712	POS	NEG	-0.56107	1.05338	0.0582287	0.234904	CCDC153	40	25	45	39	39
ENSG00000130517	POS	NEG	-0.561042	4.48392	6.29237e-06	0.000227324	PGPEP1	379	350	462	479	438
ENSG00000001617	POS	NEG	-0.560994	4.621	6.55247e-06	0.000234967	SEMA3F	423	379	528	520	469
ENSG00000270504	POS	NEG	-0.560178	-0.0230881	0.170066	0.427906	AL391422.4	14	15	17	19	19
ENSG00000160712	POS	NEG	-0.559758	3.80898	6.03109e-05	0.00155715	IL6R	229	227	277	288	297
ENSG00000142173	POS	NEG	-0.559708	4.04808	5.03933e-05	0.00135467	COL6A2	290	249	324	340	354
ENSG00000173548	POS	NEG	-0.559647	5.92197	4.80227e-08	2.84377e-06	SNX33	1029	950	1176	1267	1295
ENSG00000050405	POS	NEG	-0.559641	6.49096	3.58199e-09	2.68843e-07	LIMA1	1443	1491	1933	1847	1769
ENSG00000237039	POS	NEG	-0.558457	4.01925	0.00664084	0.0585846	AC018738.1	338	192	354	364	280
ENSG00000213888	POS	NEG	-0.558203	0.79885	0.0918239	0.308052	LINC01521	31	23	27	41	34
ENSG00000145911	POS	NEG	-0.558155	3.84123	0.000354448	0.00654917	N4BP3	247	220	254	324	303
ENSG00000283239	POS	NEG	-0.558021	3.90408	0.000202311	0.00417204	KBTBD11-OT1	263	225	313	337	271
ENSG00000244414	POS	NEG	-0.557445	3.3863	0.000280169	0.00544152	CFHR1	171	169	228	217	197
ENSG00000277599	POS	NEG	-0.557165	5.22921	1.65002e-05	0.000517006	RF01957	699	528	737	824	750
ENSG00000277476	POS	NEG	-0.556781	2.36164	0.00668572	0.058793	AC005332.5	96	70	113	103	97
ENSG00000128346	POS	NEG	-0.556733	3.0084	0.002089	0.0250347	C22orf23	123	138	188	145	160
ENSG00000233766	POS	NEG	-0.555854	2.87284	0.00366156	0.0377945	AC098617.1	140	98	139	161	148
ENSG00000248445	POS	NEG	-0.555287	0.216964	0.203621	0.473964	SEMA6A-AS1	21	14	15	31	20
ENSG00000222038	POS	NEG	-0.555239	1.80711	0.111956	0.34189	POTEJ	52	60	36	92	83
ENSG00000244560	POS	NEG	-0.554398	2.04573	0.0318745	0.164329	AC004890.2	79	54	73	71	106
ENSG00000125148	POS	NEG	-0.554314	6.53051	2.30864e-09	1.8026e-07	MT2A	1550	1475	1964	1831	1901
ENSG00000133067	POS	NEG	-0.554283	2.79449	0.0025654	0.0289489	LGR6	109	116	148	123	153
ENSG00000274259	POS	NEG	-0.554223	0.217157	0.172789	0.43175	SYNGAP1-AS1	19	16	16	23	27
ENSG00000257839	POS	NEG	-0.553768	0.25576	0.169552	0.427625	AC011611.4	15	21	26	17	25
ENSG00000231711	POS	NEG	-0.553151	2.16526	0.0346089	0.17186	LINC00899	95	50	79	95	98
ENSG00000236060	POS	NEG	-0.552615	1.89099	0.0171684	0.110042	HSPB1P1	56	63	64	78	82
ENSG00000224207	POS	NEG	-0.552417	0.217051	0.153976	0.405951	AC018797.1	17	18	22	25	19
ENSG00000112033	POS	NEG	-0.552406	5.25971	1.17255e-06	5.14859e-05	PPARD	677	578	782	757	819
ENSG00000257433	POS	NEG	-0.552325	1.95811	0.0129837	0.0914904	AC004241.1	72	53	79	83	73
ENSG00000126458	POS	NEG	-0.552299	4.88457	1.05309e-05	0.000352804	RRAS	468	498	577	580	660
ENSG00000013588	POS	NEG	-0.55211	8.3671	1.68299e-10	1.58972e-08	GPRC5A	5361	5451	6797	6780	6758
ENSG00000092068	POS	NEG	-0.551785	0.217416	0.174858	0.434598	SLC7A8	14	21	17	26	23
ENSG00000113916	POS	NEG	-0.551448	5.78162	1.46413e-07	7.78888e-06	BCL6	883	918	1163	1178	1046
ENSG00000150394	POS	NEG	-0.551131	2.36853	0.00451498	0.0439494	CDH8	80	87	100	101	113
ENSG00000227077	POS	NEG	-0.550908	1.61668	0.0950283	0.313933	AC107983.1	48	50	35	69	80
ENSG00000265490	POS	NEG	-0.550616	0.45593	0.144717	0.392251	AP001178.2	26	16	35	23	21
ENSG00000151276	POS	NEG	-0.549317	2.76964	0.00551199	0.0511915	MAGI1	127	95	119	148	149
ENSG00000130653	POS	NEG	-0.549266	1.81458	0.016402	0.107178	PNPLA7	63	50	65	71	76
ENSG00000240180	POS	NEG	-0.549215	0.136245	0.181631	0.444526	RPL12P28	22	11	24	19	19
ENSG00000225663	POS	NEG	-0.54919	3.70446	0.000248516	0.00494073	MCRIP1	210	216	285	279	236
ENSG00000251031	POS	NEG	-0.548881	1.61572	0.0311532	0.161859	AC132803.1	51	47	69	49	66
ENSG00000076356	POS	NEG	-0.548726	4.3047	6.1e-05	0.00157284	PLXNA2	363	285	395	409	410
ENSG00000056998	POS	NEG	-0.548537	1.06831	0.0504737	0.216089	GYG2	32	34	46	39	39
ENSG00000258177	POS	NEG	-0.548531	1.20592	0.0475952	0.208279	AC008149.1	41	32	46	51	40
ENSG00000229647	POS	NEG	-0.548144	0.632756	0.112504	0.342751	MYOSLID	29	19	27	24	39
ENSG00000257520	POS	NEG	-0.547945	0.136633	0.17543	0.435238	SFTA3	18	15	22	15	25
ENSG00000204366	POS	NEG	-0.547936	0.423091	0.113043	0.343282	ZBTB12	21	20	23	24	30
ENSG00000241544	POS	NEG	-0.547915	2.68784	0.0109798	0.0822503	LINC02029	82	127	137	137	119
ENSG00000172020	POS	NEG	-0.547727	1.58588	0.0246282	0.140041	GAP43	51	45	53	63	64
ENSG00000119514	POS	NEG	-0.547675	2.36497	0.00694481	0.0604689	GALNT12	90	77	108	90	115
ENSG00000236404	POS	NEG	-0.547537	1.89801	0.0182087	0.114256	VLDLR-AS1	67	53	89	67	69
ENSG00000172548	POS	NEG	-0.547428	2.22253	0.00707153	0.0611582	NIPAL4	79	72	86	97	100
ENSG00000213402	POS	NEG	-0.547114	0.136928	0.165026	0.421244	PTPRCAP	15	18	17	22	23
ENSG00000272106	POS	NEG	-0.547039	1.97815	0.0131646	0.0924626	AL691432.2	65	62	69	85	84
ENSG00000054654	POS	NEG	-0.54679	7.25802	4.6363e-09	3.37509e-07	SYNE2	2703	2328	3174	3099	3143
ENSG00000170827	POS	NEG	-0.546072	1.60128	0.0278584	0.151371	CELP	41	56	64	59	59
ENSG00000119938	POS	NEG	-0.544954	3.13422	0.00255104	0.0288509	PPP1R3C	157	130	207	176	154
ENSG00000283712	POS	NEG	-0.544939	1.835	0.0462219	0.205096	MIR6727	72	43	89	64	62
ENSG00000253540	POS	NEG	-0.544851	0.978574	0.0681364	0.257938	FAM86HP	37	25	35	41	40
ENSG00000158423	POS	NEG	-0.544617	0.816418	0.0920055	0.308341	RIBC1	27	28	27	37	39
ENSG00000220105	POS	NEG	-0.54389	1.20716	0.175541	0.435402	AL353151.1	25	48	30	67	40
ENSG00000158023	POS	NEG	-0.5434	4.06479	0.000109337	0.00255392	WDR66	273	276	322	330	374
ENSG00000120075	POS	NEG	-0.54271	1.27686	0.0376891	0.181181	HOXB5	38	39	46	50	48
ENSG00000237938	POS	NEG	-0.5426	2.32528	0.0153564	0.102971	AL450998.2	101	62	102	108	94
ENSG00000077942	POS	NEG	-0.542383	6.1515	2.28069e-08	1.46722e-06	FBLN1	1232	1108	1463	1488	1417
ENSG00000138271	POS	NEG	-0.542345	3.43729	0.00102849	0.0148847	GPR87	188	167	229	245	189
ENSG00000276622	POS	NEG	-0.541999	1.34322	0.0798878	0.283967	MIR6499	54	27	51	57	43
ENSG00000165821	POS	NEG	-0.541931	3.99413	6.59885e-05	0.00167251	SALL2	259	264	340	332	305
ENSG00000268199	POS	NEG	-0.54157	1.37923	0.0309642	0.161441	AC010335.1	46	37	52	54	49
ENSG00000124785	POS	NEG	-0.541442	5.23861	2.42578e-06	9.76566e-05	NRN1	586	655	767	750	801
ENSG00000175591	POS	NEG	-0.541134	2.22922	0.00809499	0.0672176	P2RY2	69	83	97	90	97
ENSG00000274864	POS	NEG	-0.541102	0.816044	0.137236	0.380981	RF01977	24	31	48	24	31
ENSG00000156453	POS	NEG	-0.540735	3.20919	0.000811163	0.0124532	PCDH1	163	140	190	175	200
ENSG00000089692	POS	NEG	-0.540516	2.75819	0.00430975	0.0426875	LAG3	121	100	128	157	127
ENSG00000279833	POS	NEG	-0.540469	2.30736	0.0090013	0.0723542	AL031846.2	94	67	94	106	100
ENSG00000250859	POS	NEG	-0.54037	2.53459	0.00896799	0.0721864	HNRNPKP1	110	79	103	127	122
ENSG00000185988	POS	NEG	-0.540193	0.573026	0.218231	0.492051	PLK5	22	24	36	13	37
ENSG00000214274	POS	NEG	-0.539921	2.71964	0.00188417	0.0232241	ANG	109	106	136	132	133
ENSG00000186591	POS	NEG	-0.539523	5.58455	3.19554e-07	1.56654e-05	UBE2H	782	798	975	1035	936
ENSG00000235522	POS	NEG	-0.539508	1.83131	0.0352836	0.173639	AC010978.1	71	44	67	64	83
ENSG00000151967	POS	NEG	-0.539188	2.16869	0.00973686	0.0760915	SCHIP1	83	63	94	93	85
ENSG00000108797	POS	NEG	-0.539001	0.883294	0.0929851	0.310068	CNTNAP1	35	23	28	36	44
ENSG00000267218	POS	NEG	-0.538908	0.478064	0.189275	0.455125	AC005336.2	29	14	18	34	28
ENSG00000235354	POS	NEG	-0.538435	3.21415	0.0336719	0.169093	RPS29P16	141	163	119	222	225
ENSG00000276975	POS	NEG	-0.538094	0.280417	0.134954	0.377254	HYDIN2	22	15	23	24	22
ENSG00000213307	POS	NEG	-0.53808	2.29935	0.0318503	0.164276	RPL18P11	75	85	70	120	108
ENSG00000261065	POS	NEG	-0.538069	1.67862	0.0205106	0.124177	AL592146.1	52	51	71	64	57
ENSG00000242588	POS	NEG	-0.536218	0.651742	0.132822	0.374184	AC108010.1	34	15	27	30	34
ENSG00000186350	POS	NEG	-0.536085	6.81732	3.01016e-08	1.89249e-06	RXRA	1991	1734	2287	2431	2203
ENSG00000259827	POS	NEG	-0.535747	3.75288	0.0114173	0.0841588	AC026461.1	286	159	316	263	246
ENSG00000278603	POS	NEG	-0.535515	0.242536	0.14125	0.386816	AC245033.3	22	14	21	24	22
ENSG00000259700	POS	NEG	-0.535355	0.478068	0.162808	0.418508	AC012379.2	25	18	31	17	32
ENSG00000182873	POS	NEG	-0.535186	0.242626	0.136947	0.380629	PRKCZ-AS1	21	15	21	22	24
ENSG00000105662	POS	NEG	-0.535162	3.5035	0.000265864	0.00522128	CRTC1	196	177	232	226	235
ENSG00000161103	POS	NEG	-0.5346	0.47789	0.185301	0.450208	AC008132.1	25	18	30	35	15
ENSG00000237250	POS	NEG	-0.534513	0.477711	0.18922	0.455049	AL359924.1	26	17	35	30	15
ENSG00000243781	POS	NEG	-0.534513	0.477711	0.189186	0.455049	AL590396.1	26	17	35	30	15
ENSG00000183023	POS	NEG	-0.534295	1.51835	0.0249045	0.141133	SLC8A1	47	45	59	52	60
ENSG00000204590	POS	NEG	-0.534154	3.14396	0.00988709	0.0769199	GNL1	184	107	181	190	168
ENSG00000184304	POS	NEG	-0.533966	1.28844	0.0935047	0.31105	PRKD1	44	34	63	49	33
ENSG00000278610	POS	NEG	-0.533913	1.3913	0.0502986	0.215599	AC093152.1	43	41	40	58	58
ENSG00000163689	POS	NEG	-0.533095	2.95718	0.00246945	0.0282281	C3orf67	142	113	172	146	155
ENSG00000153404	POS	NEG	-0.532952	2.28603	0.00690676	0.0602987	PLEKHG4B	84	75	92	99	104
ENSG00000132535	POS	NEG	-0.532444	2.41997	0.0187027	0.116598	DLG4	101	74	87	109	128
ENSG00000247746	POS	NEG	-0.532392	0.858306	0.120657	0.355833	USP51	27	30	43	39	24
ENSG00000277728	POS	NEG	-0.532286	1.75275	0.0358054	0.175377	AC097641.2	61	48	57	64	81
ENSG00000178038	POS	NEG	-0.532025	6.46138	1.08556e-05	0.000361182	ALS2CL	1696	1224	1807	1735	1860
ENSG00000164674	POS	NEG	-0.531952	1.09691	0.0829942	0.290352	SYTL3	39	29	32	41	53
ENSG00000234284	POS	NEG	-0.531858	2.08556	0.0112145	0.0832609	ZNF879	70	68	83	94	79
ENSG00000005483	POS	NEG	-0.531703	5.10022	3.78198e-06	0.000144446	KMT2E	552	581	679	685	737
ENSG00000206129	POS	NEG	-0.531641	0.445257	0.117186	0.350858	AC006305.1	22	20	27	24	27
ENSG00000086544	POS	NEG	-0.5316	5.70353	2.38161e-06	9.62786e-05	ITPKC	950	775	1058	1129	1007
ENSG00000166578	POS	NEG	-0.531469	0.833274	0.0853786	0.295627	IQCD	26	30	37	32	35
ENSG00000124602	POS	NEG	-0.531283	0.807188	0.089689	0.303627	UNC5CL	32	23	33	35	34
ENSG00000104728	POS	NEG	-0.530641	3.80456	0.000296044	0.00567584	ARHGEF10	239	222	285	311	258
ENSG00000184678	POS	NEG	-0.53049	3.42244	0.000702778	0.0112479	HIST2H2BE	172	181	202	216	236
ENSG00000223429	POS	NEG	-0.530364	0.203987	0.173376	0.432636	AL139156.1	16	19	22	19	24
ENSG00000113369	POS	NEG	-0.530328	6.4771	5.21056e-05	0.00139169	ARRDC3	1432	1514	2115	1872	1478
ENSG00000233780	POS	NEG	-0.530122	0.971389	0.115818	0.348407	HNRNPA1P30	28	34	28	52	35
ENSG00000157429	POS	NEG	-0.529987	2.20246	0.0115656	0.0847741	ZNF19	74	76	103	80	95
ENSG00000285133	POS	NEG	-0.529977	3.00013	0.00173241	0.0218091	AC022506.1	137	126	170	146	171
ENSG00000233158	POS	NEG	-0.529677	1.09675	0.0528933	0.222026	RPS24P6	36	32	40	48	38
ENSG00000158966	POS	NEG	-0.529665	3.8671	0.000288039	0.00554432	CACHD1	262	220	322	294	276
ENSG00000139318	POS	NEG	-0.529538	8.41267	5.9501e-09	4.26732e-07	DUSP6	5617	5663	7182	7232	6476
ENSG00000213785	POS	NEG	-0.529323	0.16396	0.203322	0.473623	AKR1B1P3	19	15	16	19	28
ENSG00000196110	POS	NEG	-0.529241	1.09658	0.0544699	0.225858	ZNF699	36	32	46	45	35
ENSG00000265688	POS	NEG	-0.529191	1.55996	0.0284273	0.153163	MAFG-DT	48	47	66	53	57
ENSG00000151208	POS	NEG	-0.529178	6.40053	4.72412e-07	2.22574e-05	DLG5	1559	1242	1739	1703	1734
ENSG00000146674	POS	NEG	-0.52902	6.78282	5.29944e-08	3.10965e-06	IGFBP3	1740	1903	2168	2269	2308
ENSG00000183722	POS	NEG	-0.528409	0.163816	0.178114	0.43914	LHFPL6	19	15	20	19	24
ENSG00000228812	POS	NEG	-0.528003	2.33065	0.0779268	0.279285	LAMA5-AS1	112	53	95	129	80
ENSG00000260401	POS	NEG	-0.527946	1.71154	0.0254932	0.142714	AP002761.4	57	49	59	65	72
ENSG00000255138	POS	NEG	-0.527892	0.923658	0.0704071	0.263809	GLTPP1	34	26	34	40	37
ENSG00000255470	POS	NEG	-0.527892	0.923658	0.0704027	0.263809	AC090099.4	34	26	34	40	37
ENSG00000236229	POS	NEG	-0.527764	2.28299	0.0103647	0.0792977	VEZF1P1	81	78	94	88	112
ENSG00000177169	POS	NEG	-0.527659	5.9458	2.57203e-05	0.000760378	ULK1	1177	869	1237	1361	1177
ENSG00000283154	POS	NEG	-0.52748	2.33462	0.0066769	0.0587748	IQCJ-SCHIP1	90	75	106	104	95
ENSG00000198816	POS	NEG	-0.526728	4.0374	0.000791919	0.0122638	ZNF358	276	267	300	394	309
ENSG00000067445	POS	NEG	-0.526653	0.376738	0.15428	0.406108	TRO	23	17	24	32	18
ENSG00000253706	POS	NEG	-0.526464	1.40338	0.143092	0.389849	AC011632.1	39	46	28	58	71
ENSG00000234789	POS	NEG	-0.526463	0.899184	0.0915143	0.307333	AL590369.1	36	23	41	29	39
ENSG00000197122	POS	NEG	-0.526308	5.49269	5.22317e-07	2.42545e-05	SRC	787	706	915	936	905
ENSG00000126005	POS	NEG	-0.525982	4.34139	2.6743e-05	0.000787008	MMP24OS	339	332	405	414	420
ENSG00000134955	POS	NEG	-0.525574	2.70997	0.00275565	0.0305615	SLC37A2	111	104	139	126	132
ENSG00000152495	POS	NEG	-0.525362	2.28282	0.0323649	0.165686	CAMK4	74	85	119	70	105
ENSG00000242849	POS	NEG	-0.525017	2.3993	0.0164133	0.107178	ALDOAP1	99	74	102	127	90
ENSG00000138696	POS	NEG	-0.524779	3.25139	0.00167176	0.0212554	BMPR1B	149	165	206	204	170
ENSG00000279520	POS	NEG	-0.524771	0.727239	0.106083	0.331419	AC093525.8	29	23	26	38	32
ENSG00000244161	POS	NEG	-0.524336	5.22472	2.77147e-06	0.000109524	FLNB-AS1	661	580	805	752	731
ENSG00000082497	POS	NEG	-0.524129	0.164067	0.215932	0.489115	SERTAD4	12	22	27	16	20
ENSG00000278420	POS	NEG	-0.523896	2.81816	0.0032761	0.0348946	MIR6819	111	121	136	136	156
ENSG00000112561	POS	NEG	-0.523801	3.22731	0.00119082	0.0167095	TFEB	151	158	183	208	179
ENSG00000273033	POS	NEG	-0.523639	2.04891	0.0123321	0.088346	LINC02035	71	64	90	80	79
ENSG00000182580	POS	NEG	-0.523583	4.20277	0.000551562	0.00944336	EPHB3	349	262	389	401	335
ENSG00000231969	POS	NEG	-0.523571	1.34888	0.0891892	0.302727	AC007364.1	54	28	60	46	45
ENSG00000168350	POS	NEG	-0.523529	1.79601	0.0489561	0.21241	DEGS2	73	40	78	65	65
ENSG00000108557	POS	NEG	-0.523497	5.951	1.42307e-05	0.000453229	RAI1	1169	888	1182	1337	1265
ENSG00000141429	POS	NEG	-0.523479	5.5983	2.62207e-06	0.000104258	GALNT1	786	821	1086	967	912
ENSG00000189410	POS	NEG	-0.523043	0.849778	0.134624	0.376714	SH2D5	34	23	37	22	46
ENSG00000144749	POS	NEG	-0.523019	5.10289	4.17225e-06	0.000157182	LRIG1	605	536	674	719	708
ENSG00000108840	POS	NEG	-0.522688	5.64571	6.48757e-05	0.00165733	HDAC5	980	686	1016	1017	1029
ENSG00000162572	POS	NEG	-0.522563	2.33116	0.0166626	0.108165	SCNN1D	92	73	116	107	81
ENSG00000183386	POS	NEG	-0.522182	3.93844	0.000799888	0.012332	FHL3	262	246	342	335	259
ENSG00000006534	POS	NEG	-0.521579	5.89236	2.40962e-07	1.22467e-05	ALDH3B1	1026	948	1194	1171	1267
ENSG00000013016	POS	NEG	-0.521486	3.32041	0.000820869	0.0125541	EHD3	155	175	206	199	203
ENSG00000160991	POS	NEG	-0.521067	3.25591	0.0014724	0.019422	ORAI2	173	143	181	192	208
ENSG00000160271	POS	NEG	-0.520596	7.4458	4.51436e-07	2.13731e-05	RALGDS	3213	2592	3392	3687	3582
ENSG00000188227	POS	NEG	-0.520464	0.341768	0.161437	0.416513	ZNF793	15	24	28	21	23
ENSG00000257096	POS	NEG	-0.52006	1.36746	0.0661856	0.253334	AL161747.2	38	45	65	43	45
ENSG00000173334	POS	NEG	-0.519975	8.37687	7.02829e-09	4.93101e-07	TRIB1	5424	5627	7041	6868	6426
ENSG00000279529	POS	NEG	-0.519743	1.28353	0.0999887	0.321145	AC008764.8	26	52	51	45	48
ENSG00000083857	POS	NEG	-0.519054	8.66714	5.5664e-09	4.02194e-07	FAT1	7158	6378	8143	8295	8415
ENSG00000136830	POS	NEG	-0.519014	8.08796	1.39157e-06	6.00142e-05	FAM129B	5111	3959	5333	5784	5517
ENSG00000131746	POS	NEG	-0.518798	9.36325	3.71908e-09	2.76986e-07	TNS4	11619	10315	13282	13563	13421
ENSG00000010626	POS	NEG	-0.518735	3.0712	0.0131547	0.0924268	LRRC23	148	130	129	176	205
ENSG00000232386	POS	NEG	-0.518174	1.59517	0.0286058	0.153834	AC015712.1	56	42	63	60	57
ENSG00000285184	POS	NEG	-0.518168	2.17574	0.0122428	0.087966	AC244033.2	73	75	95	80	97
ENSG00000214650	POS	NEG	-0.518007	0.824357	0.101388	0.323421	AC073592.1	29	27	38	37	28
ENSG00000275967	POS	NEG	-0.517935	0.642615	0.176983	0.437495	MIR6880	26	23	26	19	45
ENSG00000267791	POS	NEG	-0.517891	1.31341	0.0490533	0.212631	AC018761.4	43	37	49	56	42
ENSG00000279806	POS	NEG	-0.517766	5.20585	7.90294e-06	0.000277233	AC018629.1	668	561	796	745	714
ENSG00000118257	POS	NEG	-0.517695	4.8014	1.80968e-05	0.000562482	NRP2	458	469	603	572	528
ENSG00000105538	POS	NEG	-0.517589	1.2057	0.0564721	0.230653	RASIP1	39	35	51	44	41
ENSG00000172738	POS	NEG	-0.517338	0.46731	0.142817	0.389445	TMEM217	24	19	22	26	31
ENSG00000115414	POS	NEG	-0.516623	1.29568	0.0882096	0.301308	FN1	38	41	35	51	59
ENSG00000224829	POS	NEG	-0.516487	1.04572	0.0905571	0.304965	TOMM20P1	42	24	39	43	39
ENSG00000219626	POS	NEG	-0.516459	2.81963	0.00615563	0.0554758	FAM228B	111	122	167	126	135
ENSG00000002587	POS	NEG	-0.516418	1.31382	0.0478291	0.209066	HS3ST1	36	44	49	54	44
ENSG00000232931	POS	NEG	-0.516172	1.37885	0.0540151	0.224694	LINC00342	50	34	48	58	48
ENSG00000227528	POS	NEG	-0.516025	0.798632	0.0919286	0.3082	DIAPH3-AS1	28	27	33	35	33
ENSG00000172819	POS	NEG	-0.515972	5.74348	2.09149e-07	1.06859e-05	RARG	927	858	1085	1098	1089
ENSG00000168542	POS	NEG	-0.515861	0.613158	0.144847	0.392277	COL3A1	27	21	20	29	39
ENSG00000230262	POS	NEG	-0.515757	0.46688	0.162559	0.418201	LINC02603	24	19	35	24	20
ENSG00000171522	POS	NEG	-0.51507	4.31545	7.10188e-05	0.00178831	PTGER4	318	344	403	421	390
ENSG00000266777	POS	NEG	-0.514501	0.229452	0.185844	0.451133	SH3GL1P1	23	13	21	28	17
ENSG00000008311	POS	NEG	-0.514074	3.54936	0.000521154	0.00901037	AASS	208	181	231	233	248
ENSG00000248415	POS	NEG	-0.514064	1.37932	0.041551	0.192454	GAPDHP61	41	43	49	57	48
ENSG00000081052	POS	NEG	-0.513769	2.5185	0.00526803	0.0493757	COL4A4	101	88	114	111	121
ENSG00000175564	POS	NEG	-0.513144	0.772017	0.107048	0.333255	UCP3	28	26	40	29	30
ENSG00000214514	POS	NEG	-0.511823	1.34372	0.0458973	0.204453	KRT42P	44	38	46	53	51
ENSG00000187595	POS	NEG	-0.51153	1.53409	0.0323362	0.165606	ZNF385C	46	48	54	62	56
ENSG00000248671	POS	NEG	-0.510944	0.891214	0.120248	0.355277	ALG1L9P	30	29	37	47	24
ENSG00000272767	POS	NEG	-0.510823	0.230071	0.199203	0.468669	JMJD1C-AS1	14	22	23	20	23
ENSG00000254129	POS	NEG	-0.510567	0.772725	0.128989	0.367965	AC108449.1	19	35	34	33	32
ENSG00000279660	POS	NEG	-0.508984	0.364962	0.188495	0.454236	AC005703.6	25	15	24	17	32
ENSG00000106330	POS	NEG	-0.508421	2.86649	0.00912448	0.0730713	MOSPD3	130	112	120	160	161
ENSG00000278918	POS	NEG	-0.508398	2.38227	0.0109245	0.0820209	AC080112.3	84	88	103	118	93
ENSG00000099139	POS	NEG	-0.508352	5.28216	2.35473e-06	9.55912e-05	PCSK5	686	615	797	795	780
ENSG00000274226	POS	NEG	-0.50811	0.583274	0.162996	0.418712	TBC1D3H	18	29	29	33	24
ENSG00000173281	POS	NEG	-0.508043	3.17564	0.00303793	0.0330486	PPP1R3B	136	164	200	181	167
ENSG00000258777	POS	NEG	-0.507788	4.48033	0.00589633	0.0538568	HIF1A-AS1	477	271	460	439	460
ENSG00000173391	POS	NEG	-0.507164	3.45956	0.00147818	0.0194828	OLR1	169	197	238	229	201
ENSG00000197142	POS	NEG	-0.507078	1.97303	0.022949	0.133449	ACSL5	75	54	82	76	77
ENSG00000213889	POS	NEG	-0.50704	1.8478	0.0355648	0.174582	PPM1N	68	50	74	80	61
ENSG00000069702	POS	NEG	-0.506843	3.02779	0.00500309	0.0476302	TGFBR3	140	131	172	184	138
ENSG00000229970	POS	NEG	-0.506486	2.33733	0.0151962	0.102387	AC007128.1	95	72	94	114	96
ENSG00000178852	POS	NEG	-0.506444	1.37235	0.119996	0.354973	EFCAB13	52	32	63	56	34
ENSG00000114698	POS	NEG	-0.506137	3.55278	0.0107396	0.0811357	PLSCR4	194	197	262	279	172
ENSG00000058085	POS	NEG	-0.506093	6.80981	2.91405e-07	1.44429e-05	LAMC2	2061	1699	2279	2258	2302
ENSG00000223642	POS	NEG	-0.506042	1.17853	0.114511	0.346252	AC008277.1	44	29	59	36	38
ENSG00000274845	POS	NEG	-0.50578	0.150206	0.204923	0.47568	RF02271	19	15	17	21	24
ENSG00000111077	POS	NEG	-0.505698	4.29006	0.00122265	0.0170573	TNS2	385	270	372	433	385
ENSG00000114861	POS	NEG	-0.505688	4.40749	0.000432471	0.00776844	FOXP1	390	320	459	461	372
ENSG00000115257	POS	NEG	-0.505479	2.23148	0.0253954	0.142582	PCSK4	85	70	80	115	87
ENSG00000130158	POS	NEG	-0.504889	6.03728	3.17598e-07	1.5609e-05	DOCK6	1146	1054	1300	1318	1383
ENSG00000224897	POS	NEG	-0.504727	0.149593	0.287473	0.567146	POT1-AS1	21	13	30	22	10
ENSG00000175215	POS	NEG	-0.504628	6.86316	3.29444e-08	2.05124e-06	CTDSP2	2059	1843	2382	2396	2317
ENSG00000149781	POS	NEG	-0.504345	1.62466	0.113338	0.343938	FERMT3	69	32	47	65	71
ENSG00000175866	POS	NEG	-0.50426	6.0457	3.70248e-07	1.79237e-05	BAIAP2	1170	1044	1310	1340	1374
ENSG00000250751	POS	NEG	-0.504061	0.150634	0.257548	0.537218	AC015795.1	14	20	12	28	22
ENSG00000235374	POS	NEG	-0.503982	0.521168	0.19719	0.466083	SSR4P1	21	24	21	39	22
ENSG00000275120	POS	NEG	-0.503884	2.06689	0.0172479	0.110263	AC048382.5	74	64	90	75	86
ENSG00000253408	POS	NEG	-0.503856	0.816077	0.106754	0.332666	AC083973.1	26	30	31	37	34
ENSG00000285304	POS	NEG	-0.503763	6.98159	8.20322e-07	3.73758e-05	Z83844.3	2348	1893	2502	2569	2628
ENSG00000279495	POS	NEG	-0.503736	0.906637	0.153112	0.404982	AL928654.4	41	19	46	32	31
ENSG00000188199	POS	NEG	-0.503687	0.521378	0.160864	0.415472	NUTM2B	19	26	22	29	31
ENSG00000157227	POS	NEG	-0.503534	6.35472	1.83542e-07	9.52842e-06	MMP14	1446	1298	1613	1714	1658
ENSG00000245680	POS	NEG	-0.502917	1.27044	0.0635569	0.247529	ZNF585B	34	44	46	51	45
ENSG00000105784	POS	NEG	-0.502895	0.329343	0.156401	0.408904	RUNDC3B	21	18	25	23	23
ENSG00000284669	POS	NEG	-0.502871	1.33704	0.0937255	0.311624	AC092053.3	49	33	54	59	36
ENSG00000260869	POS	NEG	-0.502618	1.17139	0.228348	0.50404	AC002310.4	56	17	48	34	50
ENSG00000162772	POS	NEG	-0.502457	8.49561	9.17135e-09	6.29766e-07	ATF3	6211	5896	7108	7479	7398
ENSG00000255275	POS	NEG	-0.502454	3.72391	0.000939227	0.0139288	AL080251.1	249	193	258	280	264
ENSG00000102287	POS	NEG	-0.502343	5.58741	1.5134e-06	6.48909e-05	GABRE	833	779	965	943	1019
ENSG00000185453	POS	NEG	-0.501342	4.30482	0.00193026	0.0236268	ZSWIM9	385	278	364	458	379
ENSG00000183826	POS	NEG	-0.501316	3.07001	0.00209312	0.0250347	BTBD9	153	127	168	170	170
ENSG00000249407	POS	NEG	-0.501015	1.55413	0.0624392	0.245	IL20RB-AS1	60	36	56	54	64
ENSG00000186847	POS	NEG	-0.500162	6.54196	4.17246e-07	1.99989e-05	KRT14	1669	1461	1798	1919	1954
ENSG00000146411	POS	NEG	-0.500123	1.85649	0.0330644	0.167411	SLC2A12	61	58	82	60	74
ENSG00000106789	POS	NEG	-0.50008	6.44571	1.21934e-07	6.70773e-06	CORO2A	1491	1435	1702	1785	1818
ENSG00000182568	POS	NEG	-0.499547	5.02189	8.61985e-05	0.00209692	SATB1	518	571	742	613	622
ENSG00000178977	POS	NEG	-0.499303	0.108883	0.205389	0.47642	LINC00324	14	19	19	22	19
ENSG00000234136	POS	NEG	-0.498789	0.456016	0.148744	0.398544	AC055764.1	25	18	25	27	26
ENSG00000205744	POS	NEG	-0.49862	3.15301	0.00214202	0.025488	DENND1C	156	141	181	166	191
ENSG00000276087	POS	NEG	-0.498508	0.93193	0.160191	0.414536	AC008073.3	22	39	47	25	39
ENSG00000278948	POS	NEG	-0.498486	2.86221	0.00554596	0.0513837	AL031587.5	111	131	158	135	146
ENSG00000175221	POS	NEG	-0.497773	5.38836	9.40775e-06	0.000321858	MED16	762	646	823	888	836
ENSG00000182759	POS	NEG	-0.4967	0.736354	0.119176	0.353567	MAFA	27	26	28	30	38
ENSG00000091986	POS	NEG	-0.496667	3.12473	0.0172218	0.110169	CCDC80	130	161	139	211	177
ENSG00000131759	POS	NEG	-0.496344	4.87334	1.94957e-05	0.000600182	RARA	517	468	583	613	585
ENSG00000165698	POS	NEG	-0.496343	2.54453	0.00702846	0.0608846	SPACA9	101	93	116	125	110
ENSG00000219329	POS	NEG	-0.496046	1.07474	0.0890268	0.302311	AL357515.1	40	28	40	49	34
ENSG00000172663	POS	NEG	-0.495991	4.01208	0.000268561	0.00526892	TMEM134	266	275	339	335	305
ENSG00000154930	POS	NEG	-0.495815	1.59556	0.0572325	0.23224	ACSS1	52	47	47	66	66
ENSG00000071242	POS	NEG	-0.495696	3.45134	0.00232126	0.0269873	RPS6KA2	176	190	209	204	249
ENSG00000120549	POS	NEG	-0.495592	6.17933	4.89078e-07	2.28756e-05	KIAA1217	1184	1252	1427	1482	1497
ENSG00000162738	POS	NEG	-0.495584	3.91826	0.000262789	0.00517138	VANGL2	254	253	318	305	294
ENSG00000231552	POS	NEG	-0.49549	0.736424	0.118195	0.352393	IGBP1P3	24	29	29	37	30
ENSG00000127415	POS	NEG	-0.495221	3.49376	0.0041079	0.041258	IDUA	225	153	224	237	221
ENSG00000128016	POS	NEG	-0.494865	8.95179	2.49735e-08	1.58553e-06	ZFP36	8472	8195	9582	10399	10128
ENSG00000267140	POS	NEG	-0.49481	2.08186	0.0287807	0.154481	AC007998.2	70	70	73	80	100
ENSG00000010361	POS	NEG	-0.494698	4.61609	0.000173939	0.0037314	FUZ	454	371	499	463	527
ENSG00000185909	POS	NEG	-0.494653	1.79234	0.0329743	0.167019	KLHDC8B	60	54	60	78	68
ENSG00000141401	POS	NEG	-0.494374	5.69321	1.88771e-06	7.91204e-05	IMPA2	927	815	1054	1085	1006
ENSG00000164916	POS	NEG	-0.493914	6.39836	7.42677e-06	0.000262431	FOXK1	1526	1316	1928	1625	1578
ENSG00000143507	POS	NEG	-0.49346	2.39679	0.0142653	0.0979206	DUSP10	87	88	98	98	120
ENSG00000144579	POS	NEG	-0.493437	6.53222	2.36509e-07	1.2052e-05	CTDSP1	1637	1481	1847	1827	1951
ENSG00000284829	POS	NEG	-0.493332	1.96579	0.039131	0.185318	AL662884.2	64	65	80	61	92
ENSG00000250215	POS	NEG	-0.493115	0.80748	0.209097	0.481559	CIR1P2	30	26	23	26	52
ENSG00000272620	POS	NEG	-0.4929	1.94164	0.0320294	0.164732	AFAP1-AS1	75	52	73	79	77
ENSG00000054793	POS	NEG	-0.491214	6.63109	6.91564e-08	3.98555e-06	ATP9A	1728	1614	2065	2009	1949
ENSG00000175220	POS	NEG	-0.490974	5.63271	9.74232e-06	0.000330386	ARHGAP1	925	749	988	1026	999
ENSG00000088726	POS	NEG	-0.490719	2.63779	0.0253592	0.142542	TMEM40	122	86	100	135	139
ENSG00000024422	POS	NEG	-0.490602	7.50028	2.6521e-08	1.67828e-06	EHD2	3148	2959	3600	3728	3671
ENSG00000198286	POS	NEG	-0.49057	5.05876	3.86154e-05	0.00108527	CARD11	575	548	648	740	635
ENSG00000178401	POS	NEG	-0.489943	0.542129	0.22744	0.502872	DNAJC22	21	25	27	17	39
ENSG00000197670	POS	NEG	-0.489933	2.44168	0.0101063	0.0781086	AL157838.1	96	85	109	116	101
ENSG00000258034	POS	NEG	-0.489829	1.98469	0.0178384	0.112809	AC012157.1	69	62	82	79	75
ENSG00000182257	POS	NEG	-0.489761	3.08291	0.00625868	0.0561537	PRR34	151	133	155	158	198
ENSG00000266373	POS	NEG	-0.489712	0.680689	0.124179	0.361758	AP002472.1	24	27	32	25	35
ENSG00000267022	POS	NEG	-0.489614	3.6394	0.00167347	0.0212632	AC067968.1	227	192	265	222	267
ENSG00000197321	POS	NEG	-0.489177	5.85313	9.23111e-06	0.000316935	SVIL	997	953	1185	1053	1271
ENSG00000158373	POS	NEG	-0.489083	3.96122	0.000447031	0.00797081	HIST1H2BD	264	260	296	311	336
ENSG00000163430	POS	NEG	-0.489005	3.37071	0.0022548	0.0264575	FSTL1	165	182	201	229	195
ENSG00000198205	POS	NEG	-0.488378	1.56515	0.0664648	0.253997	ZXDA	39	58	68	53	54
ENSG00000260947	POS	NEG	-0.488138	1.45866	0.0598494	0.238119	AL356489.2	44	46	51	46	65
ENSG00000047662	POS	NEG	-0.4881	0.651555	0.191912	0.458619	FAM184B	29	21	38	17	35
ENSG00000257316	POS	NEG	-0.487894	2.3476	0.0963252	0.315515	AC087311.1	114	56	125	104	76
ENSG00000174428	POS	NEG	-0.487632	2.59159	0.0175073	0.11148	GTF2IRD2B	85	116	111	126	125
ENSG00000159588	POS	NEG	-0.48736	0.962207	0.171665	0.429929	CCDC17	44	19	38	32	43
ENSG00000109107	POS	NEG	-0.487193	7.38517	1.1787e-07	6.52126e-06	ALDOC	2891	2756	3211	3504	3431
ENSG00000130475	POS	NEG	-0.487121	0.136047	0.349919	0.627682	FCHO1	24	10	13	33	15
ENSG00000088340	POS	NEG	-0.487112	1.51747	0.0492056	0.212778	FER1L4	53	41	60	57	52
ENSG00000257808	POS	NEG	-0.486509	2.36658	0.050064	0.215001	AC073573.1	95	77	125	72	112
ENSG00000239809	POS	NEG	-0.486107	4.60672	0.0104104	0.0795218	AC008026.2	375	446	360	580	535
ENSG00000196338	POS	NEG	-0.485969	0.316632	0.238533	0.516556	NLGN3	28	11	25	26	19
ENSG00000137502	POS	NEG	-0.48589	4.56243	0.00223825	0.0263313	RAB30	398	399	548	513	372
ENSG00000008382	POS	NEG	-0.485606	3.54199	0.00110274	0.0157242	MPND	203	189	250	239	215
ENSG00000204334	POS	NEG	-0.485512	0.353071	0.192384	0.459123	ERICH2	20	20	31	21	20
ENSG00000130203	POS	NEG	-0.485331	0.98575	0.111915	0.341835	APOE	35	29	45	30	40
ENSG00000225603	POS	NEG	-0.483931	2.62746	0.0101246	0.0781086	AC244394.1	118	89	126	128	117
ENSG00000077616	POS	NEG	-0.483929	1.27628	0.0837821	0.292317	NAALAD2	35	44	55	47	40
ENSG00000081479	POS	NEG	-0.483832	1.81017	0.0732105	0.26972	LRP2	57	59	54	63	91
ENSG00000160325	POS	NEG	-0.483742	1.99293	0.0460761	0.204731	CACFD1	60	72	69	97	71
ENSG00000285708	POS	NEG	-0.483469	3.86152	0.00334544	0.0354014	AC097634.4	285	206	294	322	263
ENSG00000218226	POS	NEG	-0.483187	0.444713	0.214628	0.487629	TATDN2P2	29	14	20	29	28
ENSG00000261243	POS	NEG	-0.483	1.04539	0.100848	0.322511	AC022165.1	43	24	40	42	38
ENSG00000127124	POS	NEG	-0.48293	2.68823	0.00794334	0.066405	HIVEP3	115	101	120	137	130
ENSG00000099860	POS	NEG	-0.482896	5.70141	5.70466e-06	0.00021001	GADD45B	924	837	1002	1124	1028
ENSG00000255629	POS	NEG	-0.482653	1.40773	0.0645707	0.249864	AC025576.1	45	42	55	43	58
ENSG00000271335	POS	NEG	-0.482406	0.962863	0.0913857	0.307114	AL117336.3	32	31	37	40	36
ENSG00000256152	POS	NEG	-0.481987	3.22598	0.00315704	0.033914	AC027290.1	168	147	182	208	174
ENSG00000225236	POS	NEG	-0.481867	-0.256589	0.367403	0.64477	AP000936.2	11	14	20	19	6
ENSG00000237781	POS	NEG	-0.481768	1.37227	0.118901	0.3534	AL356356.1	55	30	58	39	55
ENSG00000124251	POS	NEG	-0.481419	0.445029	0.196259	0.464777	TP53TG5	25	18	20	24	33
ENSG00000104881	POS	NEG	-0.481073	7.03589	1.56856e-07	8.27619e-06	PPP1R13L	2301	2145	2561	2761	2632
ENSG00000143001	POS	NEG	-0.480889	-0.0707655	0.306949	0.585996	TMEM61	18	11	20	23	9
ENSG00000197405	POS	NEG	-0.480843	1.46928	0.0557202	0.228643	C5AR1	46	45	53	63	47
ENSG00000100228	POS	NEG	-0.480429	0.47812	0.209649	0.48225	RAB36	18	26	34	18	27
ENSG00000162994	POS	NEG	-0.480422	2.52914	0.0212288	0.127071	CLHC1	83	110	128	99	119
ENSG00000245148	POS	NEG	-0.480348	2.65575	0.0542769	0.22525	ARAP1-AS2	142	70	130	128	120
ENSG00000254578	POS	NEG	-0.480259	2.81217	0.00629206	0.0562775	AC084125.1	130	106	145	135	142
ENSG00000269091	POS	NEG	-0.479877	1.5845	0.0516235	0.218596	AC010624.3	59	40	63	60	54
ENSG00000100307	POS	NEG	-0.479539	4.10795	0.000644045	0.0105448	CBX7	298	285	313	373	356
ENSG00000114554	POS	NEG	-0.479223	6.79507	2.8247e-05	0.000828751	PLXNA1	2165	1607	2278	2314	2138
ENSG00000227398	POS	NEG	-0.478708	1.37312	0.0586767	0.235436	KIF9-AS1	43	42	46	56	50
ENSG00000130812	POS	NEG	-0.47787	2.55463	0.0106343	0.0805956	ANGPTL6	100	97	128	103	121
ENSG00000101773	POS	NEG	-0.477737	6.7419	9.80155e-07	4.38331e-05	RBBP8	1749	1879	2262	2023	2199
ENSG00000256625	POS	NEG	-0.47771	0.890571	0.15213	0.403982	AC092747.2	40	20	32	42	33
ENSG00000244331	POS	NEG	-0.477448	1.72972	0.13744	0.381175	AC008677.2	61	49	38	79	79
ENSG00000130821	POS	NEG	-0.477091	7.76657	6.12899e-08	3.55334e-06	SLC6A8	3881	3513	4438	4441	4312
ENSG00000143382	POS	NEG	-0.476794	4.76134	0.00108372	0.0155037	ADAMTSL4	534	387	531	511	598
ENSG00000157557	POS	NEG	-0.476567	8.55647	3.27594e-08	2.0463e-06	ETS2	6618	6167	7538	7589	7675
ENSG00000269915	POS	NEG	-0.476501	1.92242	0.0407103	0.189716	AP006621.4	59	67	71	66	88
ENSG00000270017	POS	NEG	-0.475935	5.5882	3.68743e-05	0.00103935	AC107976.1	810	822	874	992	1044
ENSG00000158195	POS	NEG	-0.475919	7.76115	1.68915e-07	8.79837e-06	WASF2	3924	3448	4297	4450	4389
ENSG00000161642	POS	NEG	-0.475904	6.05648	3.51282e-06	0.000134697	ZNF385A	1178	1082	1381	1415	1234
ENSG00000239831	POS	NEG	-0.474983	2.65785	0.0246033	0.140041	RNF7P1	100	112	100	148	130
ENSG00000181894	POS	NEG	-0.474843	0.890866	0.0996029	0.320544	ZNF329	34	26	36	36	35
ENSG00000095777	POS	NEG	-0.474661	2.47223	0.0190089	0.117977	MYO3A	85	101	123	114	95
ENSG00000065308	POS	NEG	-0.47462	4.53476	8.08939e-05	0.00199545	TRAM2	393	393	481	460	460
ENSG00000237441	POS	NEG	-0.474371	3.32661	0.00173445	0.0218091	RGL2	174	165	200	208	196
ENSG00000168890	POS	NEG	-0.474152	1.99621	0.0282811	0.152928	TMEM150A	68	65	80	69	88
ENSG00000245205	POS	NEG	-0.47398	1.08262	0.318347	0.597045	EEF1A1P4	32	37	20	73	30
ENSG00000178826	POS	NEG	-0.473928	2.0193	0.0460072	0.204613	TMEM139	56	79	89	71	81
ENSG00000164707	POS	NEG	-0.473378	0.0508751	0.269096	0.548907	SLC13A4	22	10	22	15	20
ENSG00000255036	POS	NEG	-0.472995	2.86599	0.0399636	0.187786	STRA6LP	135	111	114	133	190
ENSG00000259755	POS	NEG	-0.472821	0.37665	0.192129	0.45891	AC090907.2	24	17	19	25	29
ENSG00000281404	POS	NEG	-0.471773	1.23155	0.0889954	0.302281	LINC01176	41	36	46	38	53
ENSG00000203804	POS	NEG	-0.471708	3.12191	0.00504077	0.0478371	ADAMTSL4-AS1	142	152	163	169	191
ENSG00000178503	POS	NEG	-0.471359	0.0516353	0.276019	0.556251	NECAP1P1	15	17	11	24	22
ENSG00000188015	POS	NEG	-0.471332	2.01529	0.0411671	0.191211	S100A3	69	66	73	70	97
ENSG00000140950	POS	NEG	-0.47119	4.62503	0.000204573	0.00419634	MEAK7	452	387	470	504	516
ENSG00000103066	POS	NEG	-0.47071	3.52738	0.00324074	0.0346403	PLA2G15	216	175	213	228	253
ENSG00000185585	POS	NEG	-0.470226	2.48281	0.0144001	0.0986011	OLFML2A	99	89	108	125	101
ENSG00000144681	POS	NEG	-0.4702	1.44737	0.0606102	0.24053	STAC	44	46	46	60	54
ENSG00000197019	POS	NEG	-0.469838	4.72152	0.000251302	0.00497568	SERTAD1	494	404	527	508	558
ENSG00000131196	POS	NEG	-0.469392	2.00379	0.0238355	0.137128	NFATC1	68	66	75	82	81
ENSG00000185633	POS	NEG	-0.469278	6.72326	2.87575e-07	1.43521e-05	NDUFA4L2	1782	1815	2082	2169	2136
ENSG00000265954	POS	NEG	-0.469236	2.89871	0.0107825	0.0813055	MIR4749	135	117	133	143	171
ENSG00000197582	POS	NEG	-0.468826	3.19012	0.00916095	0.0731987	GPX1P1	160	149	155	182	211
ENSG00000203811	POS	NEG	-0.468816	1.70165	0.0496116	0.213769	HIST2H3C	49	59	71	64	57
ENSG00000269656	POS	NEG	-0.468728	1.6878	0.0487876	0.211916	NOP53-AS1	52	55	55	67	68
ENSG00000203387	POS	NEG	-0.468684	2.16177	0.0766567	0.276481	AC074019.1	78	72	79	67	120
ENSG00000153815	POS	NEG	-0.468151	6.29013	1.08997e-06	4.82979e-05	CMIP	1313	1352	1547	1631	1551
ENSG00000089159	POS	NEG	-0.467943	7.86001	4.23401e-07	2.0194e-05	PXN	4269	3657	4638	4708	4697
ENSG00000265168	POS	NEG	-0.467836	5.63974	1.03446e-05	0.000348369	AC005726.4	850	848	942	1023	1046
ENSG00000272688	POS	NEG	-0.467809	-0.0394735	0.412275	0.683548	AP005329.3	24	6	10	26	17
ENSG00000241935	POS	NEG	-0.467657	1.36759	0.0882305	0.301308	HOGA1	36	49	43	59	49
ENSG00000155254	POS	NEG	-0.46749	5.6026	1.62008e-05	0.000509273	MARVELD1	900	757	978	950	1007
ENSG00000101751	POS	NEG	-0.467185	2.80554	0.0174552	0.111266	POLI	114	122	169	129	121
ENSG00000123933	POS	NEG	-0.467121	4.23321	0.000300801	0.00574996	MXD4	339	301	374	390	370
ENSG00000129048	POS	NEG	-0.467119	2.48785	0.0137075	0.0949665	ACKR4	104	85	121	108	106
ENSG00000275496	POS	NEG	-0.467097	0.203765	0.245695	0.525184	CU633906.1	15	21	20	25	19
ENSG00000082482	POS	NEG	-0.467056	2.60573	0.0205145	0.124177	KCNK2	92	113	126	135	103
ENSG00000260235	POS	NEG	-0.466905	0.90729	0.16775	0.424839	AC105020.3	36	25	27	33	48
ENSG00000154102	POS	NEG	-0.4668	3.69438	0.00237643	0.0275058	C16orf74	239	201	234	276	269
ENSG00000148935	POS	NEG	-0.466786	0.882688	0.247874	0.527107	GAS2	39	21	19	48	39
ENSG00000100106	POS	NEG	-0.466762	6.71098	9.41538e-07	4.23999e-05	TRIOBP	1918	1657	2132	2048	2150
ENSG00000276102	POS	NEG	-0.466494	3.08443	0.195692	0.464044	MIR6747	221	68	217	140	152
ENSG00000250405	POS	NEG	-0.46649	0.163633	0.299957	0.578675	AC113367.3	21	14	13	20	29
ENSG00000162522	POS	NEG	-0.466273	7.7131	5.54016e-07	2.55428e-05	KIAA1522	3856	3308	4147	4296	4235
ENSG00000147606	POS	NEG	-0.466045	0.341058	0.20339	0.473655	SLC26A7	21	19	29	21	21
ENSG00000089847	POS	NEG	-0.465861	0.581944	0.232952	0.509474	ANKRD24	32	16	34	33	18
ENSG00000236829	POS	NEG	-0.465301	0.006886	0.266119	0.545189	Z97634.1	16	15	16	20	19
ENSG00000196576	POS	NEG	-0.465141	7.92214	9.41074e-07	4.23999e-05	PLXNB2	4505	3782	4823	4994	4835
ENSG00000073605	POS	NEG	-0.465069	2.87434	0.0120035	0.0869253	GSDMB	122	126	129	143	167
ENSG00000105519	POS	NEG	-0.464667	2.40163	0.0219067	0.129567	CAPS	94	84	111	88	116
ENSG00000277938	POS	NEG	-0.464465	0.466816	0.218038	0.491856	AL035252.3	23	21	33	17	28
ENSG00000261840	POS	NEG	-0.46433	0.163646	0.258267	0.537761	AC093249.6	19	16	15	24	23
ENSG00000270576	POS	NEG	-0.464026	0.00692554	0.283711	0.563176	AC005520.4	14	17	21	13	21
ENSG00000138606	POS	NEG	-0.463973	2.2045	0.0237632	0.136868	SHF	88	67	88	93	93
ENSG00000267302	POS	NEG	-0.463902	1.76116	0.0469511	0.20691	RNFT1-DT	55	58	65	58	77
ENSG00000263002	POS	NEG	-0.46359	3.24484	0.0070663	0.061156	ZNF234	177	145	198	165	206
ENSG00000143178	POS	NEG	-0.463499	2.01085	0.0563012	0.230203	TBX19	68	67	89	92	58
ENSG00000091409	POS	NEG	-0.463461	8.44277	1.05927e-05	0.000354262	ITGA6	6001	5883	7741	7207	6080
ENSG00000217130	POS	NEG	-0.463386	4.90114	0.0090846	0.0729632	AL139100.1	468	550	474	578	748
ENSG00000182310	POS	NEG	-0.463364	1.95795	0.0432256	0.196992	SPACA6	61	69	68	73	89
ENSG00000181135	POS	NEG	-0.463266	2.83146	0.00747995	0.0637508	ZNF707	128	113	138	153	135
ENSG00000285796	POS	NEG	-0.463176	1.80977	0.0496388	0.213827	AL162458.1	55	62	64	63	80
ENSG00000248485	POS	NEG	-0.463157	0.6899	0.173538	0.432873	PCP4L1	27	25	23	40	29
ENSG00000068079	POS	NEG	-0.463098	4.42614	0.000710787	0.0113281	IFI35	377	356	382	469	444
ENSG00000146592	POS	NEG	-0.46279	0.907382	0.109053	0.33642	CREB5	28	33	37	38	33
ENSG00000215012	POS	NEG	-0.462464	5.29728	1.55004e-05	0.000489641	RTL10	702	641	792	778	802
ENSG00000133243	POS	NEG	-0.462221	6.73067	4.71222e-05	0.00127798	BTBD2	2020	1614	2100	2356	1955
ENSG00000133710	POS	NEG	-0.462169	5.33606	0.000119734	0.00274574	SPINK5	652	726	801	754	881
ENSG00000164626	POS	NEG	-0.462118	3.72114	0.0105229	0.0801279	KCNK5	275	175	273	243	277
ENSG00000147144	POS	NEG	-0.462027	4.35637	0.000499031	0.00868996	CCDC120	375	324	428	377	429
ENSG00000275166	POS	NEG	-0.461941	0.228863	0.369133	0.6464	MIR6814	31	6	16	24	25
ENSG00000274750	POS	NEG	-0.461928	2.31867	0.0224433	0.131695	HIST1H3E	84	84	114	87	96
ENSG00000144026	POS	NEG	-0.461193	3.55068	0.00315769	0.033914	ZNF514	214	185	222	261	221
ENSG00000171298	POS	NEG	-0.461169	6.67558	3.6426e-05	0.00102821	GAA	1996	1505	2054	2120	1995
ENSG00000257704	POS	NEG	-0.460968	2.44714	0.0136409	0.094709	INAFM1	90	94	110	110	105
ENSG00000189366	POS	NEG	-0.460572	2.00632	0.0739525	0.271521	ALG1L	83	52	97	65	76
ENSG00000125740	POS	NEG	-0.46044	11.3547	1.18853e-07	6.5569e-06	FOSB	46706	42916	51769	54767	51512
ENSG00000146021	POS	NEG	-0.460412	2.22076	0.0363637	0.177456	KLHL3	86	71	104	75	98
ENSG00000035664	POS	NEG	-0.460331	3.38697	0.00229397	0.0267754	DAPK2	189	167	217	207	204
ENSG00000187792	POS	NEG	-0.460236	1.79615	0.0629936	0.246226	ZNF70	55	61	77	76	52
ENSG00000215271	POS	NEG	-0.460211	4.30731	0.00028433	0.00548384	HOMEZ	358	318	394	396	402
ENSG00000280325	POS	NEG	-0.459419	2.69984	0.00891849	0.0720174	AC074183.2	110	110	123	131	134
ENSG00000183828	POS	NEG	-0.459345	4.21792	0.00130824	0.0178904	NUDT14	357	279	366	400	354
ENSG00000168916	POS	NEG	-0.459186	0.762606	0.152767	0.40461	ZNF608	33	22	33	34	30
ENSG00000158186	POS	NEG	-0.45899	2.17495	0.026703	0.147022	MRAS	77	75	87	82	99
ENSG00000206760	POS	NEG	-0.458969	0.661113	0.147879	0.397381	SNORA6	28	23	34	25	31
ENSG00000163513	POS	NEG	-0.458941	6.59741	7.04812e-07	3.23412e-05	TGFBR2	1629	1683	1995	1964	1882
ENSG00000117394	POS	NEG	-0.458858	9.17997	7.12435e-08	4.08154e-06	SLC2A1	10181	9677	11508	11852	11630
ENSG00000010322	POS	NEG	-0.458435	5.73172	9.46125e-05	0.00227305	NISCH	1025	796	1018	1116	1069
ENSG00000225506	POS	NEG	-0.458174	0.267352	0.217809	0.491625	CYP4A22-AS1	24	14	24	22	21
ENSG00000267056	POS	NEG	-0.457974	0.970053	0.170054	0.427906	AC005336.1	32	32	51	36	26
ENSG00000137221	POS	NEG	-0.457849	4.88111	6.5489e-05	0.00166784	TJAP1	521	487	585	614	576
ENSG00000228748	POS	NEG	-0.457644	4.86879	8.50796e-05	0.00207753	AL450306.1	496	503	614	556	590
ENSG00000141738	POS	NEG	-0.457577	6.47408	1.20806e-05	0.000397164	GRB7	1655	1392	1677	1802	1879
ENSG00000065413	POS	NEG	-0.457216	1.18532	0.107657	0.333868	ANKRD44	44	31	41	42	49
ENSG00000181523	POS	NEG	-0.457057	4.63494	0.000779695	0.0121856	SGSH	484	367	509	514	473
ENSG00000254690	POS	NEG	-0.457043	2.61787	0.0159993	0.105774	AC233992.1	109	99	106	131	129
ENSG00000170631	POS	NEG	-0.457017	3.97615	0.00190585	0.0234317	ZNF16	299	239	319	292	335
ENSG00000203812	POS	NEG	-0.456992	2.88017	0.00982208	0.0765063	HIST2H2AA3	127	123	132	149	159
ENSG00000164011	POS	NEG	-0.456784	3.79301	0.00509782	0.0481768	ZNF691	236	237	314	229	290
ENSG00000146072	POS	NEG	-0.456488	5.10697	3.16079e-05	0.000919001	TNFRSF21	614	566	715	684	677
ENSG00000248668	POS	NEG	-0.456152	0.39984	0.19684	0.465625	OXCT1-AS1	21	21	23	21	30
ENSG00000112655	POS	NEG	-0.456067	6.75284	1.78245e-06	7.51968e-05	PTK7	1996	1703	2210	2115	2176
ENSG00000174151	POS	NEG	-0.45606	3.34678	0.008669	0.0705572	CYB561D1	192	155	201	233	176
ENSG00000232019	POS	NEG	-0.455722	2.69744	0.00964427	0.0755485	AC074183.1	110	110	122	131	134
ENSG00000267827	POS	NEG	-0.455494	1.52851	0.0777787	0.27896	AC011468.2	44	52	54	48	67
ENSG00000199753	POS	NEG	-0.455444	1.71465	0.0894887	0.303392	SNORD104	71	39	58	68	67
ENSG00000223768	POS	NEG	-0.455399	3.57031	0.0136029	0.0945807	LINC00205	236	170	248	269	196
ENSG00000235768	POS	NEG	-0.454991	0.399816	0.188122	0.453803	BRD7P5	19	23	27	22	25
ENSG00000234494	POS	NEG	-0.454871	1.00829	0.12863	0.367695	SP2-AS1	39	27	36	40	40
ENSG00000187186	POS	NEG	-0.454823	1.83957	0.0536764	0.22415	AL162231.1	59	61	64	65	82
ENSG00000164050	POS	NEG	-0.454755	6.57634	0.000157226	0.00343625	PLXNB1	1904	1375	1851	1949	1949
ENSG00000159216	POS	NEG	-0.454393	4.77797	0.000542271	0.00930898	RUNX1	493	447	619	546	487
ENSG00000020577	POS	NEG	-0.454337	1.88537	0.033907	0.170141	SAMD4A	61	63	69	73	76
ENSG00000164898	POS	NEG	-0.454328	1.87219	0.0548138	0.226314	FMC1	72	51	80	61	75
ENSG00000254726	POS	NEG	-0.454245	3.76985	0.00125141	0.0173708	MEX3A	233	233	285	258	276
ENSG00000275215	POS	NEG	-0.454189	1.39085	0.105117	0.330187	RNA5-8SN3	39	48	41	50	62
ENSG00000273776	POS	NEG	-0.454187	0.520342	0.24649	0.525838	MIR6126	24	22	34	31	16
ENSG00000107099	POS	NEG	-0.454097	2.81786	0.0193328	0.119319	DOCK8	142	98	144	128	149
ENSG00000233668	POS	NEG	-0.453686	0.488814	0.287176	0.566872	AL353662.2	25	20	14	37	28
ENSG00000139178	POS	NEG	-0.453686	6.67901	7.61222e-07	3.47649e-05	C1RL	1855	1662	2066	2075	2032
ENSG00000279152	POS	NEG	-0.453655	1.41791	0.126152	0.364217	AC129492.7	60	29	56	52	48
ENSG00000256407	POS	NEG	-0.453641	0.898163	0.197373	0.466204	AL357673.1	42	19	43	35	29
ENSG00000273010	POS	NEG	-0.453518	1.59394	0.152558	0.404455	AL360270.3	66	35	70	41	66
ENSG00000227230	POS	NEG	-0.453235	0.364724	0.214533	0.487503	AL606534.1	25	16	19	28	25
ENSG00000278299	POS	NEG	-0.453153	0.985497	0.171973	0.4303	TBC1D3C	40	25	30	47	37
ENSG00000274419	POS	NEG	-0.452851	0.364642	0.211667	0.485113	TBC1D3D	25	16	21	29	22
ENSG00000163872	POS	NEG	-0.452648	7.1492	3.83e-06	0.000145992	YEATS2	2604	2272	2792	2724	3032
ENSG00000233448	POS	NEG	-0.452421	1.08884	0.119036	0.353526	PMS2P9	36	34	51	32	40
ENSG00000125508	POS	NEG	-0.452346	0.229417	0.211761	0.485164	SRMS	21	16	20	21	24
ENSG00000283678	POS	NEG	-0.452265	1.00883	0.123634	0.360857	MIR6830	29	37	37	41	38
ENSG00000135926	POS	NEG	-0.451848	7.09874	1.11458e-06	4.91634e-05	TMBIM1	2377	2329	2719	2636	2898
ENSG00000188215	POS	NEG	-0.451823	3.03499	0.00849735	0.0695447	DCUN1D3	126	153	164	171	155
ENSG00000149596	POS	NEG	-0.451777	0.602646	0.17973	0.441549	JPH2	27	22	27	24	35
ENSG00000222009	POS	NEG	-0.45176	2.39148	0.0866803	0.298131	BTBD19	108	70	132	106	74
ENSG00000267344	POS	NEG	-0.451501	0.0802117	0.251213	0.53049	AC003070.1	16	17	18	21	19
ENSG00000229619	POS	NEG	-0.451488	3.23904	0.0228248	0.133088	MBNL1-AS1	200	123	182	206	177
ENSG00000152580	POS	NEG	-0.451472	3.43228	0.00409915	0.0412103	IGSF10	199	170	239	211	197
ENSG00000238184	POS	NEG	-0.451467	1.76515	0.0444454	0.200475	CD81-AS1	59	55	66	71	63
ENSG00000231916	POS	NEG	-0.451454	0.602862	0.1799	0.441798	AC006033.1	25	24	22	31	33
ENSG00000277067	POS	NEG	-0.451378	-0.086461	0.311022	0.589318	CU634019.1	14	15	21	10	20
ENSG00000163435	POS	NEG	-0.451318	8.27657	5.32411e-06	0.000196748	ELF3	5839	4826	5935	6351	6384
ENSG00000279413	POS	NEG	-0.451317	1.80017	0.056556	0.230801	AC112497.1	68	49	63	74	68
ENSG00000278267	POS	NEG	-0.451136	0.488554	0.19198	0.458667	MIR6859-1	24	21	26	29	24
ENSG00000103269	POS	NEG	-0.451131	0.873701	0.192929	0.460028	RHBDL1	42	18	36	38	31
ENSG00000105355	POS	NEG	-0.451109	6.6129	1.29046e-05	0.00041927	PLIN3	1861	1505	1951	2046	1896
ENSG00000169231	POS	NEG	-0.450988	6.15285	3.26016e-05	0.000940831	THBS3	1366	1081	1436	1393	1454
ENSG00000182179	POS	NEG	-0.450813	1.81286	0.0931247	0.310349	UBA7	64	54	91	53	63
ENSG00000258650	POS	NEG	-0.450696	1.37388	0.192866	0.460028	HSBP1P1	33	53	31	56	64
ENSG00000135363	POS	NEG	-0.450652	4.62663	0.000388994	0.0071061	LMO2	418	429	486	539	460
ENSG00000149380	POS	NEG	-0.450212	3.31132	0.00483605	0.0463132	P4HA3	167	172	181	204	209
ENSG00000030419	POS	NEG	-0.449833	2.73842	0.0173368	0.11068	IKZF2	113	114	152	133	113
ENSG00000050327	POS	NEG	-0.449715	2.71111	0.0381171	0.182337	ARHGEF5	124	99	118	110	162
ENSG00000260192	POS	NEG	-0.449658	4.97021	0.00011289	0.00261482	LINC02240	540	536	637	666	582
ENSG00000242814	POS	NEG	-0.449658	4.97021	0.000113024	0.00261482	AC113398.1	540	536	637	666	582
ENSG00000161381	POS	NEG	-0.449648	1.14501	0.19805	0.467231	PLXDC1	36	37	49	24	55
ENSG00000163947	POS	NEG	-0.449415	4.00442	0.000872279	0.0131651	ARHGEF3	279	271	314	313	336
ENSG00000263756	POS	NEG	-0.449337	2.08003	0.0535956	0.223986	AL645941.3	89	54	84	86	80
ENSG00000255118	POS	NEG	-0.449245	0.32845	0.313507	0.591916	AP003306.2	28	12	32	15	23
ENSG00000228981	POS	NEG	-0.449201	1.92561	0.0484614	0.210925	AC097658.1	70	58	67	73	84
ENSG00000278599	POS	NEG	-0.448952	2.01066	0.0353158	0.173699	TBC1D3E	76	60	80	76	82
ENSG00000066382	POS	NEG	-0.448931	1.06745	0.124663	0.362323	MPPED2	33	36	45	45	31
ENSG00000236942	POS	NEG	-0.448778	1.96858	0.0483548	0.210746	AC096533.1	73	59	84	63	84
ENSG00000255210	POS	NEG	-0.448561	1.85556	0.105123	0.330187	AP001889.1	76	46	56	89	68
ENSG00000169499	POS	NEG	-0.448555	5.31499	0.00179284	0.0223834	PLEKHA2	737	632	933	815	648
ENSG00000238258	POS	NEG	-0.448468	1.12368	0.131851	0.37255	AL121748.1	43	29	50	34	42
ENSG00000135124	POS	NEG	-0.448452	3.54061	0.00821453	0.0677077	P2RX4	235	164	238	217	242
ENSG00000256294	POS	NEG	-0.448155	3.16776	0.0139152	0.0961309	ZNF225	155	152	171	155	211
ENSG00000284584	POS	NEG	-0.447965	0.229379	0.333567	0.613467	MIR5006	16	21	33	13	19
ENSG00000068400	POS	NEG	-0.447003	6.13196	3.29114e-06	0.000127971	GRIPAP1	1235	1178	1373	1419	1425
ENSG00000269929	POS	NEG	-0.446347	0.455504	0.222144	0.497065	AL158152.1	25	19	33	23	21
ENSG00000175213	POS	NEG	-0.446319	3.18599	0.00854376	0.0698655	ZNF408	148	163	202	160	182
ENSG00000166272	POS	NEG	-0.446239	4.70716	0.00016268	0.00352759	WBP1L	461	437	539	524	506
ENSG00000271949	POS	NEG	-0.446057	2.68207	0.0261061	0.144965	AC093423.3	132	87	128	131	123
ENSG00000214544	POS	NEG	-0.445615	1.44717	0.085624	0.296023	GTF2IRD2P1	45	46	47	48	64
ENSG00000176909	POS	NEG	-0.445606	0.189934	0.309707	0.588592	MAMSTR	20	16	29	13	21
ENSG00000147576	POS	NEG	-0.445572	3.24869	0.0125237	0.089158	ADHFE1	152	173	188	163	217
ENSG00000261063	POS	NEG	-0.445365	1.52342	0.0921287	0.308438	AC009139.2	38	58	54	52	62
ENSG00000006042	POS	NEG	-0.444916	1.33717	0.123161	0.359987	TMEM98	37	47	57	54	36
ENSG00000130822	POS	NEG	-0.444592	2.97877	0.0301426	0.158516	PNCK	165	105	138	169	163
ENSG00000177000	POS	NEG	-0.444096	4.64423	0.000359775	0.00662233	MTHFR	465	396	498	520	483
ENSG00000166147	POS	NEG	-0.443925	4.31505	0.00505037	0.0478919	FBN1	411	275	412	381	401
ENSG00000231806	POS	NEG	-0.443853	2.8813	0.0170415	0.109559	PCAT7	144	108	133	159	147
ENSG00000228570	POS	NEG	-0.443789	0.19006	0.302995	0.582006	NUTM2E	17	19	28	22	13
ENSG00000119408	POS	NEG	-0.443143	5.62812	1.29966e-05	0.00042042	NEK6	861	843	986	1026	959
ENSG00000157379	POS	NEG	-0.443126	2.84177	0.00963719	0.0755485	DHRS1	131	114	138	144	145
ENSG00000184208	POS	NEG	-0.443091	5.64972	0.000398475	0.00725194	C22orf46	954	778	913	979	1122
ENSG00000235958	POS	NEG	-0.4427	1.10364	0.155213	0.407365	UBOX5-AS1	30	41	34	54	36
ENSG00000051128	POS	NEG	-0.442656	4.29117	0.000697299	0.0111868	HOMER3	362	312	389	412	373
ENSG00000188459	POS	NEG	-0.441863	4.64683	0.00580086	0.053236	WASF4P	484	380	473	433	596
ENSG00000236751	POS	NEG	-0.441336	0.423148	0.337746	0.616534	LINC01186	17	26	11	29	35
ENSG00000285702	POS	NEG	-0.44128	1.15861	0.122636	0.359209	AC211476.5	36	38	46	34	49
ENSG00000181638	POS	NEG	-0.441271	3.32124	0.00444543	0.0434534	ZFP41	182	161	198	190	209
ENSG00000284542	POS	NEG	-0.441228	2.25263	0.0444318	0.200461	MIR3614	90	72	106	77	99
ENSG00000165861	POS	NEG	-0.440846	3.96108	0.00240011	0.0276667	ZFYVE1	283	253	332	328	273
ENSG00000174292	POS	NEG	-0.440804	2.61503	0.0124449	0.0889891	TNK1	103	106	125	119	120
ENSG00000259488	POS	NEG	-0.440761	2.24295	0.0365264	0.17771	AC023355.1	94	67	93	98	89
ENSG00000182230	POS	NEG	-0.440428	2.25296	0.0238721	0.137128	FAM153B	84	78	98	92	92
ENSG00000168026	POS	NEG	-0.440294	0.823752	0.166766	0.423566	TTC21A	32	26	33	42	26
ENSG00000231104	POS	NEG	-0.440023	0.890674	0.198586	0.467798	AC022395.1	37	24	25	46	35
ENSG00000278598	POS	NEG	-0.439883	4.20354	0.00810316	0.0672278	MIR6775	382	254	378	393	333
ENSG00000129521	POS	NEG	-0.4398	6.64088	2.0128e-06	8.31828e-05	EGLN3	1700	1744	2092	1977	1925
ENSG00000218027	POS	NEG	-0.439597	0.698915	0.265146	0.544522	AL512329.1	33	20	23	24	45
ENSG00000250033	POS	NEG	-0.43958	1.51668	0.182155	0.445105	SLC7A11-AS1	55	41	62	72	33
ENSG00000130702	POS	NEG	-0.439476	9.84282	0.000371766	0.00681712	LAMA5	18549	13248	17232	19568	18342
ENSG00000125637	POS	NEG	-0.439472	4.02093	0.00107732	0.0154413	PSD4	288	271	318	342	312
ENSG00000166359	POS	NEG	-0.439404	0.7264	0.173634	0.4329	WDR88	30	24	37	26	31
ENSG00000119943	POS	NEG	-0.439303	2.99435	0.0149216	0.101064	PYROXD2	139	134	173	170	132
ENSG00000142961	POS	NEG	-0.438863	3.77688	0.00199911	0.0242425	MOB3C	255	217	273	279	268
ENSG00000284029	POS	NEG	-0.438664	5.20684	0.000762418	0.0119931	MIR6805	619	655	647	742	825
ENSG00000170231	POS	NEG	-0.438609	2.86711	0.0344558	0.171605	FABP6	136	114	135	121	178
ENSG00000230581	POS	NEG	-0.438544	1.1382	0.108793	0.335937	ACTG1P14	35	38	38	46	43
ENSG00000233264	POS	NEG	-0.438475	0.914988	0.162921	0.418631	AC006042.3	29	33	47	30	31
ENSG00000229207	POS	NEG	-0.438186	2.62454	0.0522583	0.220224	SERPINH1P1	121	90	99	151	116
ENSG00000264920	POS	NEG	-0.437761	1.5595	0.0993012	0.320211	AC018521.5	49	50	44	66	62
ENSG00000226247	POS	NEG	-0.437714	1.50185	0.117411	0.351343	SUPT4H1P1	47	48	42	52	71
ENSG00000170004	POS	NEG	-0.437687	7.70238	3.98028e-06	0.000150242	CHD3	3905	3302	4151	4303	4050
ENSG00000114812	POS	NEG	-0.437054	0.388182	0.214748	0.4877	VIPR1	22	20	21	23	29
ENSG00000131149	POS	NEG	-0.436962	5.72026	4.00969e-05	0.00111878	GSE1	969	854	1062	1116	985
ENSG00000239528	POS	NEG	-0.436784	0.477238	0.290912	0.570077	RPS14P8	31	14	22	34	22
ENSG00000007255	POS	NEG	-0.436481	3.88899	0.00230309	0.0268657	TRAPPC6A	280	231	285	309	292
ENSG00000197016	POS	NEG	-0.436323	2.33644	0.0458016	0.204081	ZNF470	81	91	122	93	84
ENSG00000223459	POS	NEG	-0.436	1.09567	0.1566	0.409206	TCAF1P1	45	26	34	46	43
ENSG00000122386	POS	NEG	-0.435734	4.09322	0.00132386	0.0179944	ZNF205	310	279	322	341	358
ENSG00000272398	POS	NEG	-0.435627	4.21963	0.00712498	0.0614632	CD24	291	351	443	341	332
ENSG00000172349	POS	NEG	-0.435201	4.21207	0.00182873	0.0227434	IL16	296	343	369	348	392
ENSG00000100154	POS	NEG	-0.435171	3.4448	0.00551812	0.0512238	TTC28	201	174	219	235	196
ENSG00000177337	POS	NEG	-0.434782	2.47766	0.0472475	0.207397	DLGAP1-AS1	80	110	116	93	121
ENSG00000241409	POS	NEG	-0.434767	0.798107	0.172768	0.43175	AC064852.1	26	31	38	30	31
ENSG00000147872	POS	NEG	-0.434684	7.04677	9.65169e-07	4.33632e-05	PLIN2	2285	2290	2714	2620	2598
ENSG00000269937	POS	NEG	-0.434457	0.107992	0.296182	0.575175	AC093525.7	21	13	23	21	15
ENSG00000226383	POS	NEG	-0.434276	1.85991	0.0600713	0.238707	LINC01876	69	54	62	77	74
ENSG00000232133	POS	NEG	-0.434035	1.72838	0.0722319	0.267745	IMPDH1P10	64	48	72	55	67
ENSG00000100330	POS	NEG	-0.434021	5.53743	0.000198199	0.00410912	MTMR3	892	717	916	987	881
ENSG00000172081	POS	NEG	-0.433611	6.5156	3.24367e-06	0.000126379	MOB3A	1651	1518	1867	1862	1758
ENSG00000180938	POS	NEG	-0.433538	0.255132	0.241055	0.520031	ZNF572	16	22	23	25	18
ENSG00000090530	POS	NEG	-0.433215	4.74095	0.000468838	0.00826077	P3H2	440	484	535	510	556
ENSG00000142046	POS	NEG	-0.43268	2.32455	0.0332043	0.167789	TMEM91	88	83	99	86	111
ENSG00000269559	POS	NEG	-0.432678	0.108538	0.275814	0.556165	AC093677.2	15	19	20	18	21
ENSG00000172985	POS	NEG	-0.432435	4.49874	0.000746219	0.0117861	SH3RF3	365	416	460	455	438
ENSG00000277654	POS	NEG	-0.432306	6.42366	0.000194149	0.00405477	AC087633.2	1445	1527	1502	1742	1898
ENSG00000160323	POS	NEG	-0.432083	0.906058	0.241766	0.520867	ADAMTS13	45	17	40	33	34
ENSG00000225057	POS	NEG	-0.431965	3.33118	0.00937687	0.0742633	AC012485.1	191	156	205	219	176
ENSG00000266899	POS	NEG	-0.431868	1.0745	0.14916	0.399161	AKR1B1P7	41	29	31	46	44
ENSG00000250379	POS	NEG	-0.431647	4.07331	0.00173073	0.0218091	AC020659.2	307	275	323	323	360
ENSG00000244097	POS	NEG	-0.431622	3.90049	0.0595887	0.237667	RPS4XP17	226	289	200	327	364
ENSG00000136327	POS	NEG	-0.431459	1.01656	0.21784	0.491625	NKX2-8	29	38	25	44	47
ENSG00000130164	POS	NEG	-0.431261	8.63802	4.3677e-06	0.00016359	LDLR	7502	6326	7865	7879	8136
ENSG00000231329	POS	NEG	-0.43108	1.64792	0.126863	0.365378	AL031772.1	68	38	70	52	61
ENSG00000142765	POS	NEG	-0.43092	5.39173	0.000142418	0.00315898	SYTL1	796	660	812	849	853
ENSG00000255422	POS	NEG	-0.430883	1.93759	0.0524024	0.220639	AP002954.1	60	70	79	68	78
ENSG00000250305	POS	NEG	-0.430624	1.51153	0.0897339	0.303671	TRMT9B	53	43	64	51	51
ENSG00000196275	POS	NEG	-0.430513	2.57509	0.0230593	0.133769	GTF2IRD2	91	113	116	116	121
ENSG00000121406	POS	NEG	-0.43051	2.6458	0.0358109	0.175377	ZNF549	130	85	126	125	120
ENSG00000114626	POS	NEG	-0.430464	5.0154	0.000108876	0.00254827	ABTB1	556	564	644	639	653
ENSG00000006432	POS	NEG	-0.430399	4.33173	0.00118063	0.0165904	MAP3K9	366	331	411	367	426
ENSG00000277057	POS	NEG	-0.43036	1.75945	0.156778	0.409232	MIR6779	80	35	64	63	71
ENSG00000163659	POS	NEG	-0.430231	8.15017	1.24298e-05	0.00040657	TIPARP	4997	4857	6214	5730	5092
ENSG00000256338	POS	NEG	-0.430153	2.62605	0.0464308	0.205686	RPL41P2	125	87	137	130	99
ENSG00000021762	POS	NEG	-0.429906	2.52227	0.029049	0.15534	OSBPL5	111	86	102	126	112
ENSG00000267598	POS	NEG	-0.429736	7.86804	0.000812069	0.0124532	AC011446.2	4651	3471	4073	4937	4980
ENSG00000228242	POS	NEG	-0.42931	4.13297	0.00146447	0.0193438	AC093495.1	306	301	330	345	373
ENSG00000107263	POS	NEG	-0.429299	5.4627	7.37283e-05	0.0018427	RAPGEF1	812	718	919	895	827
ENSG00000259891	POS	NEG	-0.429205	0.562301	0.208857	0.481278	AC107375.1	23	25	22	35	26
ENSG00000187837	POS	NEG	-0.429171	5.25098	0.000254634	0.00503137	HIST1H1C	664	656	760	693	826
ENSG00000230508	POS	NEG	-0.429153	2.32593	0.118899	0.3534	RPL19P21	117	55	104	109	83
ENSG00000270276	POS	NEG	-0.429113	4.18632	0.000820441	0.0125541	HIST2H4B	317	313	373	359	356
ENSG00000139263	POS	NEG	-0.429065	4.18493	0.00145843	0.0192903	LRIG3	343	287	370	374	343
ENSG00000113946	POS	NEG	-0.428885	0.444752	0.26893	0.548799	CLDN16	24	20	18	35	23
ENSG00000165406	POS	NEG	-0.428794	2.94332	0.0171412	0.110042	MARCH8	152	113	160	142	155
ENSG00000114796	POS	NEG	-0.42872	5.35526	7.55142e-05	0.00188193	KLHL24	737	683	870	799	782
ENSG00000169403	POS	NEG	-0.42862	1.4954	0.0999281	0.321078	PTAFR	54	41	60	59	45
ENSG00000260404	POS	NEG	-0.42853	3.10255	0.00884237	0.0716072	AC110079.1	154	142	188	163	160
ENSG00000184584	POS	NEG	-0.428517	6.69181	2.73362e-06	0.000108338	TMEM173	1859	1730	2098	1992	2102
ENSG00000126522	POS	NEG	-0.428318	4.85343	0.000411754	0.00745857	ASL	544	459	558	575	596
ENSG00000159217	POS	NEG	-0.428086	3.93347	0.00273272	0.0303593	IGF2BP1	285	244	300	287	325
ENSG00000197536	POS	NEG	-0.427897	3.326	0.00884551	0.0716072	C5orf56	171	175	181	223	193
ENSG00000284216	POS	NEG	-0.42784	0.562354	0.226902	0.50237	MIR1909	20	28	29	26	28
ENSG00000197608	POS	NEG	-0.427783	3.31336	0.00562347	0.0519527	ZNF841	171	172	212	193	187
ENSG00000118046	POS	NEG	-0.427662	1.32472	0.0984495	0.318614	STK11	44	40	54	43	48
ENSG00000173227	POS	NEG	-0.427562	4.42651	0.00155424	0.0201448	SYT12	414	332	408	450	427
ENSG00000154767	POS	NEG	-0.427289	5.16584	0.000190165	0.00397662	XPC	614	631	669	743	735
ENSG00000196924	POS	NEG	-0.427216	9.6023	8.68674e-05	0.0021079	FLNA	15432	11624	15474	15952	15131
ENSG00000160888	POS	NEG	-0.427124	8.81723	7.25111e-05	0.00182351	IER2	8565	7124	8106	9528	9368
ENSG00000251602	POS	NEG	-0.427006	1.82169	0.0547478	0.22614	AL928654.1	62	58	72	71	64
ENSG00000107736	POS	NEG	-0.426983	0.993277	0.152192	0.403982	CDH23	30	36	41	41	32
ENSG00000260231	POS	NEG	-0.42671	1.39032	0.11516	0.347345	KDM7A-DT	37	51	55	46	51
ENSG00000214125	POS	NEG	-0.426281	0.316792	0.242523	0.521594	AC005005.1	23	17	22	25	22
ENSG00000205918	POS	NEG	-0.425686	1.47958	0.0859503	0.296794	PDPK2P	49	45	57	47	58
ENSG00000100314	POS	NEG	-0.425298	2.04734	0.0635488	0.247529	CABP7	74	67	98	76	69
ENSG00000048649	POS	NEG	-0.425187	6.51966	5.86157e-06	0.000213754	RSF1	1581	1607	1776	1855	1859
ENSG00000110375	POS	NEG	-0.424943	0.317202	0.245242	0.524969	UPK2	18	22	20	24	25
ENSG00000169641	POS	NEG	-0.424765	5.62206	9.39093e-05	0.00225896	LUZP1	928	785	1006	931	1009
ENSG00000140044	POS	NEG	-0.424655	4.48874	0.00131237	0.0179089	JDP2	432	348	433	471	437
ENSG00000139722	POS	NEG	-0.424602	5.3006	0.000185632	0.00389446	VPS37B	722	648	739	784	833
ENSG00000227372	POS	NEG	-0.423747	5.17321	0.000171534	0.00369888	TP73-AS1	679	576	725	717	715
ENSG00000263142	POS	NEG	-0.423664	2.36028	0.0365348	0.17771	LRRC37A17P	86	90	105	111	87
ENSG00000253961	POS	NEG	-0.423625	1.35474	0.112689	0.34289	AC009563.1	45	41	52	41	55
ENSG00000263069	POS	NEG	-0.423381	1.99065	0.140782	0.386297	AC124319.2	93	43	71	79	83
ENSG00000132005	POS	NEG	-0.423084	4.69877	0.000940146	0.0139288	RFX1	490	413	490	550	511
ENSG00000259024	POS	NEG	-0.423066	3.58182	0.0066041	0.0584458	TVP23C-CDRT4	226	189	243	214	256
ENSG00000183729	POS	NEG	-0.422823	0.410637	0.235129	0.512579	NPBWR1	25	18	29	21	24
ENSG00000177728	POS	NEG	-0.422805	6.67468	8.16486e-05	0.00201151	TMEM94	1978	1582	1959	1990	2160
ENSG00000231409	POS	NEG	-0.422803	2.46935	0.138386	0.382761	AC018868.1	85	105	80	157	90
ENSG00000168071	POS	NEG	-0.422699	3.4427	0.0115927	0.0847741	CCDC88B	221	156	218	210	219
ENSG00000121552	POS	NEG	-0.422633	6.03066	0.00152908	0.0199657	CSTA	999	1271	1190	1261	1456
ENSG00000106328	POS	NEG	-0.42249	3.21759	0.0135442	0.0943078	FSCN3	183	139	202	177	174
ENSG00000093100	POS	NEG	-0.422406	4.80642	0.000482333	0.00846725	AC016026.1	471	501	534	555	582
ENSG00000061938	POS	NEG	-0.422095	5.92219	0.00020357	0.00418464	TNK2	1172	941	1148	1294	1183
ENSG00000196787	POS	NEG	-0.42125	1.00773	0.154269	0.406108	HIST1H2AG	42	25	40	39	36
ENSG00000179348	POS	NEG	-0.420949	4.03787	0.00385	0.0393203	GATA2	318	253	304	343	332
ENSG00000188868	POS	NEG	-0.420939	1.14435	0.144955	0.392355	ZNF563	44	30	43	37	47
ENSG00000272162	POS	NEG	-0.420859	1.84641	0.227069	0.502528	AL024498.2	87	36	49	87	74
ENSG00000124177	POS	NEG	-0.42079	6.36413	2.00128e-05	0.000613735	CHD6	1533	1338	1633	1584	1707
ENSG00000204839	POS	NEG	-0.420485	3.08376	0.0163196	0.106797	MROH6	141	152	146	182	175
ENSG00000173230	POS	NEG	-0.420447	7.0637	3.45606e-06	0.000133579	GOLGB1	2443	2220	2732	2581	2686
ENSG00000138193	POS	NEG	-0.420189	1.44596	0.134139	0.375955	PLCE1	51	41	67	52	39
ENSG00000198003	POS	NEG	-0.420166	3.86393	0.00648955	0.0576703	CCDC151	280	226	263	287	317
ENSG00000007402	POS	NEG	-0.420036	2.07273	0.0632881	0.24673	CACNA2D2	81	63	84	94	69
ENSG00000264187	POS	NEG	-0.419924	2.66812	0.0231047	0.133952	AC055811.2	108	111	131	135	110
ENSG00000197238	POS	NEG	-0.419697	0.135725	0.349626	0.627448	HIST1H4J	24	11	20	15	25
ENSG00000182326	POS	NEG	-0.419533	6.51665	5.97922e-05	0.00154995	C1S	1629	1562	1734	1723	2013
ENSG00000163348	POS	NEG	-0.419296	7.32791	1.92044e-05	0.000594049	PYGO2	3021	2585	3155	3065	3382
ENSG00000225205	POS	NEG	-0.419292	3.99301	0.00347718	0.036454	AC078883.1	271	282	347	283	319
ENSG00000268069	POS	NEG	-0.419258	3.18351	0.0324399	0.165698	AC004466.1	181	134	154	171	214
ENSG00000251143	POS	NEG	-0.419236	6.49342	0.000280674	0.00544586	AP002490.1	1792	1354	1702	1824	1857
ENSG00000257896	POS	NEG	-0.418947	0.499812	0.328659	0.607905	AC093012.1	19	27	19	20	40
ENSG00000235859	POS	NEG	-0.418811	2.30946	0.046147	0.204952	AC006978.1	73	97	106	94	92
ENSG00000100246	POS	NEG	-0.418677	3.89578	0.00916223	0.0731987	DNAL4	255	262	247	328	311
ENSG00000011638	POS	NEG	-0.418498	2.65418	0.0251185	0.141682	TMEM159	106	111	113	121	138
ENSG00000186635	POS	NEG	-0.418396	7.66223	0.00025836	0.00509458	ARAP1	4058	3021	3941	4277	3888
ENSG00000187626	POS	NEG	-0.418356	2.69902	0.0185488	0.115827	ZKSCAN4	112	112	123	138	123
ENSG00000236993	POS	NEG	-0.418313	0.581767	0.246123	0.525461	GAPDHP21	31	18	36	24	24
ENSG00000092529	POS	NEG	-0.418297	2.10225	0.0620612	0.244454	CAPN3	71	76	69	97	86
ENSG00000283541	POS	NEG	-0.417654	2.03332	0.0482345	0.210363	BX005040.4	66	74	77	79	84
ENSG00000178386	POS	NEG	-0.417644	2.70632	0.0361794	0.176691	ZNF223	101	124	141	108	137
ENSG00000127152	POS	NEG	-0.417531	1.66774	0.100355	0.321787	BCL11B	58	50	57	76	52
ENSG00000231093	POS	NEG	-0.417511	0.923033	0.149128	0.399132	AL391256.1	32	31	33	39	36
ENSG00000197535	POS	NEG	-0.417463	5.32995	0.0003635	0.0066783	MYO5A	671	730	872	737	793
ENSG00000135686	POS	NEG	-0.417383	5.06195	0.000434428	0.00777473	KLHL36	626	539	677	702	615
ENSG00000134072	POS	NEG	-0.417278	1.04512	0.176337	0.436431	CAMK1	43	26	31	46	41
ENSG00000285872	POS	NEG	-0.417196	0.922922	0.164423	0.420559	AC007240.2	32	31	35	43	30
ENSG00000274816	POS	NEG	-0.41704	0.985177	0.163289	0.418909	MIR6772	39	27	37	37	39
ENSG00000164309	POS	NEG	-0.416896	1.36664	0.110352	0.339182	CMYA5	45	42	44	53	52
ENSG00000255730	POS	NEG	-0.416565	6.19056	2.91511e-05	0.000853982	AC011462.1	1279	1269	1443	1552	1367
ENSG00000254835	POS	NEG	-0.416195	2.5426	0.0386204	0.183701	RNF185-AS1	110	91	134	111	99
ENSG00000279159	POS	NEG	-0.41609	5.45471	0.000461368	0.00817378	AC003681.1	856	676	883	913	822
ENSG00000144036	POS	NEG	-0.415987	5.12356	0.000271732	0.00532142	EXOC6B	588	627	683	731	666
ENSG00000250900	POS	NEG	-0.415876	3.02778	0.0403205	0.188773	AC008443.6	168	115	143	152	188
ENSG00000251467	POS	NEG	-0.415413	1.23065	0.148153	0.397656	AC020893.2	48	31	47	36	52
ENSG00000260735	POS	NEG	-0.415167	0.136313	0.312514	0.590796	AC139256.1	15	20	20	16	24
ENSG00000275894	POS	NEG	-0.4149	0.136489	0.361932	0.639924	AL021578.1	14	21	18	13	29
ENSG00000162924	POS	NEG	-0.41485	4.34428	0.00404839	0.0408751	REL	367	341	471	383	357
ENSG00000121903	POS	NEG	-0.414806	2.67028	0.0181994	0.114234	ZSCAN20	118	102	124	125	127
ENSG00000133619	POS	NEG	-0.414655	2.67804	0.0202875	0.123155	KRBA1	105	116	119	130	129
ENSG00000080561	POS	NEG	-0.414398	3.06836	0.0122094	0.0877915	MID2	159	132	159	169	169
ENSG00000248098	POS	NEG	-0.414266	6.17543	3.51378e-05	0.00100355	BCKDHA	1265	1259	1418	1540	1356
ENSG00000095015	POS	NEG	-0.414185	3.86321	0.00814947	0.0674789	MAP3K1	276	231	302	317	247
ENSG00000277739	POS	NEG	-0.414179	1.30074	0.129521	0.368669	RF00002	38	45	46	40	56
ENSG00000049769	POS	NEG	-0.413904	1.89291	0.0565455	0.230801	PPP1R3F	66	61	68	71	78
ENSG00000201512	POS	NEG	-0.413679	0.241831	0.281536	0.561116	SNORA71C	22	16	24	26	15
ENSG00000257195	POS	NEG	-0.413551	1.10267	0.209809	0.48243	HNRNPA1P50	40	32	37	57	29
ENSG00000095585	POS	NEG	-0.41346	1.17919	0.232823	0.509423	BLNK	32	44	37	32	61
ENSG00000267508	POS	NEG	-0.413328	1.72862	0.111888	0.341835	ZNF285	59	54	55	83	55
ENSG00000138152	POS	NEG	-0.413303	1.02274	0.187515	0.452974	BTBD16	43	25	39	32	45
ENSG00000268614	POS	NEG	-0.413298	3.21145	0.0217607	0.129019	AC008878.2	183	139	166	177	206
ENSG00000103257	POS	NEG	-0.413218	9.86179	1.38909e-05	0.000443866	SLC7A5	17756	14816	19078	18868	17617
ENSG00000101276	POS	NEG	-0.413096	2.90759	0.0202765	0.123155	SLC52A3	134	126	144	167	133
ENSG00000106009	POS	NEG	-0.412997	6.17672	0.000272565	0.00533126	BRAT1	1416	1116	1355	1446	1514
ENSG00000267886	POS	NEG	-0.412843	0.340649	0.288604	0.568229	AC074135.1	26	15	24	19	27
ENSG00000239704	POS	NEG	-0.41276	3.41452	0.0115881	0.0847741	CDRT4	203	168	229	185	219
ENSG00000141527	POS	NEG	-0.412659	2.15318	0.0549656	0.226555	CARD14	89	64	90	92	79
ENSG00000214756	POS	NEG	-0.412436	3.48989	0.00633374	0.0565974	CSKMT	209	182	224	208	235
ENSG00000070413	POS	NEG	-0.412434	6.02606	0.000862853	0.0130943	DGCR2	1298	984	1218	1424	1245
ENSG00000171148	POS	NEG	-0.412377	6.15053	3.32025e-05	0.000953905	TADA3	1247	1236	1334	1469	1434
ENSG00000099954	POS	NEG	-0.411773	3.1982	0.0100138	0.0775632	CECR2	171	148	179	192	173
ENSG00000230074	POS	NEG	-0.411679	2.18038	0.0452826	0.202366	AL162231.2	88	68	93	83	90
ENSG00000272768	POS	NEG	-0.411653	0.340903	0.262864	0.542532	AC004854.2	23	18	21	23	26
ENSG00000267952	POS	NEG	-0.41141	2.68269	0.0494817	0.2134	AC008878.1	104	118	116	154	109
ENSG00000278233	POS	NEG	-0.411339	1.28209	0.111412	0.341195	RNA5-8SN2	38	44	43	48	49
ENSG00000010310	POS	NEG	-0.411273	4.03526	0.00390566	0.0397733	GIPR	298	274	299	359	317
ENSG00000122728	POS	NEG	-0.411264	3.33918	0.0170105	0.109433	TAF1L	181	171	188	178	234
ENSG00000228506	POS	NEG	-0.410934	2.02959	0.112132	0.341995	AL513550.1	64	76	85	57	97
ENSG00000187240	POS	NEG	-0.410891	4.83846	0.00516452	0.0485937	DYNC2H1	520	480	672	567	467
ENSG00000203485	POS	NEG	-0.410712	7.98403	6.18372e-05	0.00159231	INF2	4933	3942	4942	5280	4883
ENSG00000256913	POS	NEG	-0.410688	2.3084	0.0737805	0.271201	AC005840.3	102	69	95	83	113
ENSG00000178498	POS	NEG	-0.41065	4.66454	0.00159983	0.0205742	DTX3	489	398	480	505	525
ENSG00000101871	POS	NEG	-0.410604	4.71338	0.00117036	0.0164701	MID1	440	476	569	495	499
ENSG00000261764	POS	NEG	-0.410495	0.999437	0.307351	0.586475	KRT18P18	47	20	49	43	22
ENSG00000235207	POS	NEG	-0.410307	2.60385	0.236498	0.514326	TUBBP6	88	122	57	156	145
ENSG00000105135	POS	NEG	-0.410273	5.91525	0.000558108	0.0095145	ILVBL	1196	919	1130	1203	1264
ENSG00000233406	POS	NEG	-0.410001	0.552438	0.428371	0.697399	AL162430.1	18	30	12	45	25
ENSG00000184923	POS	NEG	-0.409648	0.779922	0.207822	0.480376	NUTM2A	37	20	29	35	33
ENSG00000137413	POS	NEG	-0.409591	4.87625	0.000900767	0.0134956	TAF8	525	502	651	543	556
ENSG00000134954	POS	NEG	-0.409435	1.42365	0.101293	0.323326	ETS1	52	39	55	53	47
ENSG00000268149	POS	NEG	-0.409419	2.51723	0.0628837	0.246046	AC010336.4	103	95	87	134	116
ENSG00000108375	POS	NEG	-0.4093	4.59368	0.00216034	0.0255546	RNF43	470	375	451	500	486
ENSG00000225665	POS	NEG	-0.409215	0.341017	0.268129	0.547892	SAR1AP3	18	23	27	23	20
ENSG00000139144	POS	NEG	-0.409202	3.76564	0.00474897	0.0456802	PIK3C2G	224	250	285	264	259
ENSG00000204580	POS	NEG	-0.409179	4.63171	0.00262447	0.0294953	DDR1	495	373	514	474	488
ENSG00000267519	POS	NEG	-0.409132	6.52232	2.20086e-05	0.000664858	AC020916.1	1714	1507	1926	1777	1779
ENSG00000204802	POS	NEG	-0.409061	1.78682	0.0677273	0.257151	AL590399.1	61	57	69	61	71
ENSG00000124224	POS	NEG	-0.409019	4.12597	0.00282239	0.0311412	PPP4R1L	322	288	323	372	343
ENSG00000184343	POS	NEG	-0.408895	3.20485	0.0157355	0.104493	SRPK3	176	145	175	169	202
ENSG00000141576	POS	NEG	-0.408863	2.1596	0.0782253	0.279888	RNF157	92	62	103	80	79
ENSG00000132881	POS	NEG	-0.408566	0.87406	0.18583	0.451133	CPLANE2	30	31	42	29	33
ENSG00000235590	POS	NEG	-0.408522	0.341377	0.286311	0.565714	GNAS-AS1	15	26	23	21	26
ENSG00000159423	POS	NEG	-0.408509	4.02781	0.00518924	0.0488026	ALDH4A1	308	262	358	325	287
ENSG00000186919	POS	NEG	-0.40847	5.98946	0.000102597	0.00242872	ZACN	1206	1021	1308	1186	1293
ENSG00000106366	POS	NEG	-0.408238	5.5899	7.62161e-05	0.00189698	SERPINE1	879	808	986	917	967
ENSG00000177427	POS	NEG	-0.40818	2.24914	0.0402264	0.18846	MIEF2	90	74	96	85	98
ENSG00000270878	POS	NEG	-0.408162	0.708581	0.247799	0.527052	AL136038.4	24	30	22	30	40
ENSG00000197816	POS	NEG	-0.407852	2.7653	0.0547445	0.22614	CCDC180	127	109	114	120	167
ENSG00000173575	POS	NEG	-0.407561	7.29107	4.512e-06	0.000168238	CHD2	2852	2639	3132	3050	3154
ENSG00000243156	POS	NEG	-0.407515	5.58969	0.000119818	0.00274574	MICAL3	868	819	905	963	1000
ENSG00000123700	POS	NEG	-0.407457	1.45142	0.136582	0.379888	KCNJ2	58	35	51	59	48
ENSG00000268133	POS	NEG	-0.407421	2.6382	0.0459843	0.20459	AC003002.1	126	90	134	107	126
ENSG00000168497	POS	NEG	-0.407391	5.59245	0.000560149	0.0095145	CAVIN2	893	798	903	1077	894
ENSG00000092200	POS	NEG	-0.407359	0.849211	0.197244	0.466083	RPGRIP1	34	26	25	37	40
ENSG00000237286	POS	NEG	-0.407324	1.52763	0.11952	0.354206	AC004906.1	44	54	66	53	48
ENSG00000054611	POS	NEG	-0.407039	5.25607	0.000173587	0.0037314	TBC1D22A	704	635	777	770	729
ENSG00000228327	POS	NEG	-0.40693	3.91482	0.0145793	0.099538	AL669831.1	316	212	319	286	291
ENSG00000250162	POS	NEG	-0.406805	1.58534	0.214827	0.487737	CSNK1A1P3	36	66	46	76	52
ENSG00000196083	POS	NEG	-0.406787	6.11406	0.00139956	0.0187551	IL1RAP	1178	1248	1525	1476	1129
ENSG00000240882	POS	NEG	-0.406655	3.46866	0.0114421	0.0842449	AC063952.2	193	193	195	215	246
ENSG00000104870	POS	NEG	-0.406541	3.51533	0.00540206	0.0503703	FCGRT	210	189	224	225	229
ENSG00000272170	POS	NEG	-0.406504	1.26316	0.15325	0.40518	AL355385.1	34	47	53	42	43
ENSG00000261286	POS	NEG	-0.406224	1.57827	0.162275	0.417803	ATP2C2-AS1	67	35	65	48	60
ENSG00000223440	POS	NEG	-0.406221	0.520583	0.288668	0.568297	AL589642.1	22	25	21	36	23
ENSG00000168772	POS	NEG	-0.406123	1.2434	0.146381	0.394821	CXXC4	45	35	50	50	36
ENSG00000181126	POS	NEG	-0.405912	1.93332	0.0785529	0.280801	HLA-V	57	74	82	74	67
ENSG00000173531	POS	NEG	-0.405536	1.92128	0.0598801	0.238192	MST1	62	68	73	74	74
ENSG00000226421	POS	NEG	-0.405449	2.92046	0.0364717	0.17771	SLC25A5P5	121	142	125	170	152
ENSG00000130304	POS	NEG	-0.405416	4.01749	0.00294984	0.0323081	SLC27A1	274	292	338	304	320
ENSG00000226745	POS	NEG	-0.405224	1.26422	0.346189	0.624151	AL512599.1	27	54	24	65	49
ENSG00000231416	POS	NEG	-0.405105	4.22028	0.164053	0.420101	AL358472.1	313	339	205	354	546
ENSG00000105656	POS	NEG	-0.40501	4.10743	0.0102453	0.0787571	ELL	348	256	338	377	309
ENSG00000068028	POS	NEG	-0.404723	3.41813	0.0398395	0.187473	RASSF1	233	141	196	218	219
ENSG00000273658	POS	NEG	-0.404628	5.0716	0.00057018	0.00963435	RF02271	646	534	674	649	678
ENSG00000231351	POS	NEG	-0.404579	1.94125	0.0882197	0.301308	AC111200.2	68	64	61	77	86
ENSG00000137877	POS	NEG	-0.404532	1.50591	0.260818	0.540663	SPTBN5	64	33	47	39	78
ENSG00000139880	POS	NEG	-0.404401	3.98765	0.00245032	0.0280873	CDH24	286	269	324	316	302
ENSG00000197077	POS	NEG	-0.404383	6.80783	1.99741e-05	0.000613735	KIAA1671	2098	1837	2327	2235	2113
ENSG00000145217	POS	NEG	-0.404351	1.65752	0.13122	0.371538	SLC26A1	68	40	57	69	57
ENSG00000124731	POS	NEG	-0.404202	0.0504677	0.406516	0.678894	TREM1	23	10	24	13	19
ENSG00000164938	POS	NEG	-0.404071	2.37133	0.064913	0.250493	TP53INP1	92	87	115	112	77
ENSG00000110841	POS	NEG	-0.403977	6.13324	4.15305e-05	0.00114885	PPFIBP1	1312	1153	1423	1412	1345
ENSG00000105516	POS	NEG	-0.403785	5.27328	0.000348169	0.00646339	DBP	709	648	734	824	743
ENSG00000232533	POS	NEG	-0.403745	1.2945	0.130511	0.370151	AC093673.1	37	46	42	53	46
ENSG00000162592	POS	NEG	-0.403498	0.977737	0.171054	0.429387	CCDC27	35	31	33	39	40
ENSG00000282977	POS	NEG	-0.403361	5.0792	0.000654155	0.0106729	PCBP2-OT1	652	535	678	651	682
ENSG00000109339	POS	NEG	-0.403172	3.49081	0.00979587	0.0763636	MAPK10	215	178	231	202	233
ENSG00000105048	POS	NEG	-0.403092	6.03856	0.000256597	0.00506499	TNNT1	1114	1192	1210	1277	1424
ENSG00000134698	POS	NEG	-0.403042	4.73499	0.00074305	0.0117456	AGO4	486	448	507	541	535
ENSG00000223825	POS	NEG	-0.402993	2.79758	0.0246322	0.140041	DAZAP2P1	137	105	139	133	138
ENSG00000161277	POS	NEG	-0.402803	2.93744	0.0332503	0.167826	THAP8	150	117	132	150	170
ENSG00000214517	POS	NEG	-0.402713	7.18542	1.30051e-05	0.00042042	PPME1	2470	2639	2868	2849	2949
ENSG00000126460	POS	NEG	-0.402654	3.45866	0.00726948	0.0623135	PRRG2	192	192	204	228	219
ENSG00000090924	POS	NEG	-0.402648	6.57323	1.32896e-05	0.000426765	PLEKHG2	1757	1589	1903	1869	1897
ENSG00000229251	POS	NEG	-0.402521	1.92819	0.124943	0.362674	HNRNPA1P8	76	55	84	84	54
ENSG00000236548	POS	NEG	-0.402039	0.267571	0.367587	0.644859	RNF217-AS1	23	16	12	21	33
ENSG00000245213	POS	NEG	-0.401933	1.07457	0.292938	0.571992	AC105285.1	41	30	20	48	52
ENSG00000268309	POS	NEG	-0.401899	3.16023	0.0654514	0.251818	AC008764.3	168	144	235	141	153
ENSG00000275719	POS	NEG	-0.401845	5.29075	0.000655236	0.0106801	AC008622.2	764	612	754	793	781
ENSG00000256116	POS	NEG	-0.401816	4.44737	0.000974535	0.0143178	AP001453.1	390	375	431	432	433
ENSG00000229372	POS	NEG	-0.401775	1.8035	0.150448	0.401499	SZT2-AS1	74	46	65	84	54
ENSG00000012232	POS	NEG	-0.401552	5.75901	0.00161171	0.020682	EXTL3	1101	805	1005	1118	1098
ENSG00000278050	POS	NEG	-0.401437	4.54081	0.00110918	0.0157926	RF01956	438	379	470	457	456
ENSG00000107829	POS	NEG	-0.401294	4.78646	0.00271642	0.0302427	FBXW4	551	419	540	528	572
ENSG00000184613	POS	NEG	-0.401065	4.18546	0.00343117	0.0361202	NELL2	333	305	371	325	384
ENSG00000224072	POS	NEG	-0.400876	0.0511746	0.314579	0.592962	AL139811.1	15	18	17	20	19
ENSG00000154240	POS	NEG	-0.400837	2.03279	0.0622894	0.244759	CEP112	67	74	89	74	76
ENSG00000003137	POS	NEG	-0.400749	2.67951	0.0426977	0.19569	CYP26B1	127	96	113	123	141
ENSG00000274258	POS	NEG	-0.400617	6.58009	0.000223071	0.00451363	MIR6728	1797	1569	1716	2072	1903
ENSG00000281859	POS	NEG	-0.400532	0.57172	0.246793	0.526085	SNORD38B	29	20	34	22	27
ENSG00000207421	POS	NEG	-0.400532	0.57172	0.246777	0.526085	SNORD38B	29	20	34	22	27
ENSG00000249007	POS	NEG	-0.400462	6.75203	0.000174145	0.0037314	AL691482.3	2141	1655	2142	2130	2142
ENSG00000167555	POS	NEG	-0.4002	2.12925	0.107377	0.333711	ZNF528	73	78	102	94	60
ENSG00000267173	POS	NEG	-0.400192	0.162998	0.334054	0.613805	AC245748.1	21	15	24	16	21
ENSG00000140527	POS	NEG	-0.400169	-0.119791	0.433789	0.701452	WDR93	23	6	20	12	17
ENSG00000246640	POS	NEG	-0.400074	1.12992	0.215303	0.488246	PICART1	50	24	44	42	39
ENSG00000101782	POS	NEG	-0.400021	6.59169	0.000169124	0.00365912	RIOK3	1704	1687	2101	1963	1678
ENSG00000167705	POS	NEG	-0.399941	1.15152	0.143923	0.390944	RILP	37	38	38	45	44
ENSG00000233547	POS	NEG	-0.399703	0.621402	0.341379	0.619739	AL158212.2	38	13	25	34	27
ENSG00000186026	POS	NEG	-0.399695	3.11261	0.0134179	0.0937076	ZNF284	157	145	183	169	159
ENSG00000261731	POS	NEG	-0.399616	1.56372	0.0852544	0.295431	AC074050.3	51	50	62	57	52
ENSG00000137496	POS	NEG	-0.399594	5.45598	0.000131589	0.00295944	IL18BP	790	753	899	834	877
ENSG00000254815	POS	NEG	-0.399453	0.890337	0.172723	0.43175	AP006284.1	32	30	41	32	32
ENSG00000137802	POS	NEG	-0.399319	6.37866	0.000130494	0.00293859	MAPKBP1	1603	1327	1589	1744	1616
ENSG00000260349	POS	NEG	-0.3991	2.27127	0.0953465	0.314264	AC087190.1	78	89	122	78	83
ENSG00000101152	POS	NEG	-0.398942	6.48354	9.67877e-05	0.00231382	DNAJC5	1737	1415	1790	1816	1717
ENSG00000164088	POS	NEG	-0.398744	3.40617	0.00802134	0.0667204	PPM1M	194	177	202	206	219
ENSG00000265091	POS	NEG	-0.398731	1.1302	0.191902	0.458619	AP001496.2	46	28	45	34	46
ENSG00000235236	POS	NEG	-0.398613	2.53722	0.0491513	0.212705	AC137630.2	119	83	107	123	111
ENSG00000130844	POS	NEG	-0.398581	5.32452	0.000419325	0.00756035	ZNF331	680	728	768	771	842
ENSG00000226143	POS	NEG	-0.398493	0.163215	0.324765	0.604235	Z98752.1	17	19	24	20	17
ENSG00000237854	POS	NEG	-0.398392	1.80398	0.0921705	0.308467	LINC00674	61	59	74	74	55
ENSG00000278041	POS	NEG	-0.398318	0.267335	0.292648	0.571773	AL133325.3	21	18	24	16	26
ENSG00000189339	POS	NEG	-0.398189	5.61614	9.19967e-05	0.00222123	SLC35E2B	902	824	1005	951	960
ENSG00000107105	POS	NEG	-0.398135	1.25632	0.119817	0.354762	ELAVL2	42	39	50	46	41
ENSG00000197461	POS	NEG	-0.398053	6.23188	2.17595e-05	0.000658362	PDGFA	1347	1298	1481	1511	1477
ENSG00000204175	POS	NEG	-0.397977	1.07391	0.163385	0.419044	GPRIN2	41	30	44	38	38
ENSG00000137573	POS	NEG	-0.397613	-0.0701515	0.425545	0.695039	SULF1	7	23	16	22	13
ENSG00000238035	POS	NEG	-0.397504	1.58892	0.0938108	0.311759	AC138035.1	57	46	62	53	59
ENSG00000204524	POS	NEG	-0.397108	1.94946	0.0954833	0.314421	ZNF805	55	78	72	72	81
ENSG00000099849	POS	NEG	-0.396725	3.60867	0.00885779	0.0716467	RASSF7	237	191	242	253	227
ENSG00000174483	POS	NEG	-0.396549	3.89118	0.00625035	0.0561112	BBS1	278	243	283	321	275
ENSG00000137752	POS	NEG	-0.396427	5.25344	0.00213088	0.0253766	CASP1	666	676	809	640	817
ENSG00000135519	POS	NEG	-0.396401	0.726563	0.229268	0.505024	KCNH3	25	30	34	24	35
ENSG00000128271	POS	NEG	-0.396361	1.66801	0.16434	0.420492	ADORA2A	54	55	45	82	57
ENSG00000278224	POS	NEG	-0.396218	4.11628	0.0085789	0.0701232	PRICKLE4	345	265	351	308	369
ENSG00000119508	POS	NEG	-0.396153	2.83026	0.0310003	0.161518	NR4A3	120	128	158	140	121
ENSG00000100242	POS	NEG	-0.39612	6.84561	0.00107982	0.0154657	SUN2	2366	1695	2193	2377	2266
ENSG00000078487	POS	NEG	-0.396051	3.67768	0.02271	0.132758	ZCWPW1	235	214	235	218	304
ENSG00000270008	POS	NEG	-0.3959	1.1308	0.182322	0.445283	AL137247.1	36	38	38	53	34
ENSG00000259618	POS	NEG	-0.395879	1.28734	0.170363	0.428316	AC012170.3	49	34	54	36	50
ENSG00000267691	POS	NEG	-0.395791	2.3277	0.0674297	0.256474	SHC1P2	75	99	88	111	95
ENSG00000106333	POS	NEG	-0.395729	2.31817	0.0572498	0.232262	PCOLCE	84	89	96	84	112
ENSG00000230191	POS	NEG	-0.39537	3.46275	0.219652	0.493541	AC006970.1	134	251	124	251	276
ENSG00000214558	POS	NEG	-0.395316	4.78994	0.000785402	0.0122157	AL365217.1	516	458	562	535	545
ENSG00000109736	POS	NEG	-0.394994	6.25486	0.00128558	0.0177183	MFSD10	1567	1130	1512	1581	1445
ENSG00000256349	POS	NEG	-0.394748	4.3244	0.00245786	0.0281123	AP002748.4	378	327	403	413	372
ENSG00000243777	POS	NEG	-0.394738	2.96494	0.133727	0.375414	AP000942.1	98	174	117	186	157
ENSG00000225335	POS	NEG	-0.394588	1.05216	0.178995	0.440359	AC016027.1	41	29	39	45	34
ENSG00000068971	POS	NEG	-0.394523	3.79644	0.0312518	0.162175	PPP2R5B	251	237	259	223	340
ENSG00000226967	POS	NEG	-0.394487	0.455992	0.276892	0.557078	HAUS4P1	19	26	21	26	29
ENSG00000225032	POS	NEG	-0.394437	1.38315	0.149195	0.399201	AL162586.1	53	36	59	49	42
ENSG00000188112	POS	NEG	-0.394365	4.68656	0.00155606	0.0201549	C6orf132	485	422	521	532	475
ENSG00000255857	POS	NEG	-0.394365	6.44821	2.35852e-05	0.000701543	PXN-AS1	1589	1490	1807	1672	1710
ENSG00000089558	POS	NEG	-0.394243	0.62182	0.299644	0.578461	KCNH4	29	22	35	17	34
ENSG00000166925	POS	NEG	-0.394093	4.74944	0.00624435	0.0560833	TSC22D4	558	391	539	550	507
ENSG00000204054	POS	NEG	-0.394083	4.98093	0.00139299	0.0186929	LINC00963	596	517	692	580	603
ENSG00000272004	POS	NEG	-0.394074	2.55862	0.0431355	0.196721	FO704657.1	94	111	130	114	102
ENSG00000281691	POS	NEG	-0.393932	1.65292	0.139742	0.384534	RBM5-AS1	59	49	70	45	67
ENSG00000124151	POS	NEG	-0.393925	6.28374	5.02281e-05	0.00135274	NCOA3	1467	1282	1580	1553	1496
ENSG00000281741	POS	NEG	-0.393639	1.33653	0.238564	0.516556	AC241377.3	44	42	58	28	59
ENSG00000283929	POS	NEG	-0.393527	0.328447	0.334284	0.613911	MIR5010	28	13	20	27	22
ENSG00000149809	POS	NEG	-0.393473	5.21778	0.00107045	0.0153656	TM7SF2	690	622	665	792	751
ENSG00000220323	POS	NEG	-0.393442	4.473	0.00236404	0.0273951	HIST2H2BD	368	413	461	444	412
ENSG00000227087	POS	NEG	-0.392976	1.81374	0.141489	0.387251	RBMX2P5	51	70	53	70	81
ENSG00000142675	POS	NEG	-0.392763	5.3724	0.000905387	0.0135277	CNKSR1	763	698	800	753	905
ENSG00000105701	POS	NEG	-0.392632	7.21906	0.000242034	0.00482796	FKBP8	2945	2321	3148	2935	2771
ENSG00000115841	POS	NEG	-0.392551	2.12528	0.261105	0.540666	RMDN2	73	78	115	101	39
ENSG00000141258	POS	NEG	-0.392526	5.73035	0.000153185	0.00337076	SGSM2	972	901	1009	1034	1108
ENSG00000140682	POS	NEG	-0.392474	4.467	0.00163322	0.0208613	TGFB1I1	405	374	453	410	448
ENSG00000196189	POS	NEG	-0.391939	1.26893	0.131417	0.371878	SEMA4A	45	37	46	42	50
ENSG00000170464	POS	NEG	-0.391885	4.06178	0.00470429	0.0453881	DNAJC18	315	273	355	304	330
ENSG00000126001	POS	NEG	-0.39175	6.74233	6.21717e-05	0.00159879	CEP250	2047	1736	2044	2181	2132
ENSG00000266094	POS	NEG	-0.391748	6.72858	2.04948e-05	0.000625963	RASSF5	1817	1924	2136	2083	2079
ENSG00000099998	POS	NEG	-0.391687	0.229267	0.296447	0.575595	GGT5	20	18	19	18	27
ENSG00000174564	POS	NEG	-0.391488	5.86171	0.000263341	0.00517699	IL20RB	1003	1048	1142	1070	1239
ENSG00000196700	POS	NEG	-0.391405	5.54125	0.0017526	0.0219517	ZNF512B	942	704	878	962	923
ENSG00000273254	POS	NEG	-0.391359	0.698674	0.217596	0.491374	AF129075.2	25	29	35	29	27
ENSG00000214193	POS	NEG	-0.391348	4.84551	0.00485367	0.046436	SH3D21	567	448	502	609	593
ENSG00000269583	POS	NEG	-0.391303	2.96328	0.0293119	0.155933	L34079.3	139	134	135	152	172
ENSG00000235225	POS	NEG	-0.391141	4.11463	0.0101134	0.0781086	AC016712.1	315	295	303	327	395
ENSG00000257550	POS	NEG	-0.391103	3.24171	0.0159668	0.105667	AC023509.2	181	151	183	200	175
ENSG00000284948	POS	NEG	-0.390993	0.122033	0.34014	0.618273	AC107959.4	17	18	24	20	15
ENSG00000105722	POS	NEG	-0.390787	6.72202	4.65918e-05	0.00126536	ERF	1960	1770	2068	2223	1977
ENSG00000156463	POS	NEG	-0.390768	5.11462	0.00123824	0.0172374	SH3RF2	650	573	626	697	731
ENSG00000213763	POS	NEG	-0.390611	5.16155	0.0128808	0.0909313	ACTBP2	682	582	558	826	737
ENSG00000240370	POS	NEG	-0.390479	1.78667	0.111308	0.341009	RPL13P5	63	56	65	55	80
ENSG00000174307	POS	NEG	-0.390454	5.06569	0.00116927	0.0164668	PHLDA3	655	528	649	679	658
ENSG00000163703	POS	NEG	-0.390452	3.65951	0.0210046	0.126048	CRELD1	258	187	273	220	254
ENSG00000198728	POS	NEG	-0.390266	6.32548	4.96876e-05	0.00134191	LDB1	1425	1407	1515	1621	1623
ENSG00000197050	POS	NEG	-0.390169	3.3189	0.0250834	0.141581	ZNF420	164	186	207	217	165
ENSG00000253552	POS	NEG	-0.390028	3.07687	0.0196327	0.120451	HOXA-AS2	163	133	162	158	177
ENSG00000100345	POS	NEG	-0.389983	8.89399	5.04398e-05	0.00135467	MYH9	9214	7619	9169	9571	9504
ENSG00000269378	POS	NEG	-0.389868	6.30332	3.94722e-05	0.00110454	AC022149.1	1463	1328	1568	1533	1586
ENSG00000175764	POS	NEG	-0.389779	0.591938	0.251848	0.531106	TTLL11	31	19	28	26	30
ENSG00000179627	POS	NEG	-0.389738	2.98127	0.0355146	0.174445	ZBTB42	160	117	172	152	141
ENSG00000279407	POS	NEG	-0.389695	2.48091	0.0644479	0.249644	AC007191.1	119	76	104	114	109
ENSG00000111653	POS	NEG	-0.38959	3.91686	0.00781586	0.0655234	ING4	280	252	268	305	320
ENSG00000184058	POS	NEG	-0.389264	4.84322	0.000788162	0.0122389	TBX1	516	497	545	580	576
ENSG00000174028	POS	NEG	-0.389105	4.57985	0.0045256	0.0439494	FAM3C2	403	440	427	466	523
ENSG00000269896	POS	NEG	-0.389007	1.24968	0.148251	0.397773	AL513477.1	47	34	49	39	48
ENSG00000268903	POS	NEG	-0.388921	1.70021	0.0947332	0.313468	AL627309.6	64	48	62	67	59
ENSG00000269533	POS	NEG	-0.388706	2.04942	0.212121	0.485201	AC003002.3	99	45	89	92	60
ENSG00000068366	POS	NEG	-0.388591	7.74984	7.33928e-05	0.00183852	ACSL4	3810	3799	4422	4538	3820
ENSG00000204666	POS	NEG	-0.388579	0.509211	0.333859	0.613712	AC010624.1	27	20	37	18	24
ENSG00000269765	POS	NEG	-0.388572	1.9529	0.080791	0.285847	AC011492.1	66	68	64	79	82
ENSG00000158856	POS	NEG	-0.388361	4.37606	0.00396327	0.0402648	DMTN	396	337	389	395	445
ENSG00000189431	POS	NEG	-0.388259	6.1304	0.000184382	0.00388084	RASSF10	1286	1191	1305	1500	1350
ENSG00000136040	POS	NEG	-0.388222	1.24954	0.166359	0.423307	PLXNC1	46	35	53	46	37
ENSG00000267282	POS	NEG	-0.388187	2.16715	0.0549243	0.226529	AC011481.2	76	80	92	80	90
ENSG00000277723	POS	NEG	-0.388031	0.0794677	0.383383	0.659963	MIR6827	24	10	16	20	21
ENSG00000006062	POS	NEG	-0.387926	4.24212	0.00339507	0.0358268	MAP3K14	365	303	379	373	368
ENSG00000142949	POS	NEG	-0.387607	7.03593	5.06482e-05	0.00135838	PTPRF	2512	2134	2544	2594	2647
ENSG00000135365	POS	NEG	-0.387544	5.62414	0.000161541	0.00350683	PHF21A	872	871	941	1009	974
ENSG00000127663	POS	NEG	-0.387434	5.54165	0.00160288	0.0205823	KDM4B	928	721	860	980	921
ENSG00000196335	POS	NEG	-0.387399	2.34482	0.0822573	0.289127	STK31	90	87	109	76	112
ENSG00000143344	POS	NEG	-0.3872	1.58465	0.129459	0.368599	RGL1	44	59	53	59	61
ENSG00000224043	POS	NEG	-0.387032	0.698617	0.328208	0.607659	CCNT2-AS1	21	33	46	23	22
ENSG00000083838	POS	NEG	-0.386872	4.26774	0.00295818	0.0323404	ZNF446	357	323	405	357	378
ENSG00000179899	POS	NEG	-0.386851	4.14573	0.00444211	0.0434534	PHC1P1	343	282	352	339	356
ENSG00000138613	POS	NEG	-0.386847	3.06018	0.0427895	0.195835	APH1B	162	131	164	191	136
ENSG00000128274	POS	NEG	-0.386811	3.75772	0.00776155	0.0652887	A4GALT	263	214	259	270	270
ENSG00000229591	POS	NEG	-0.386618	0.561474	0.305723	0.584866	AC006017.1	33	16	21	31	30
ENSG00000149292	POS	NEG	-0.386575	3.51328	0.0659326	0.252716	TTC12	205	197	171	210	292
ENSG00000131899	POS	NEG	-0.386561	4.80415	0.0058181	0.0532679	LLGL1	576	413	580	534	541
ENSG00000255843	POS	NEG	-0.386486	1.44084	0.110331	0.339174	AP000593.3	46	47	49	54	53
ENSG00000251151	POS	NEG	-0.386465	1.29999	0.143349	0.390023	HOXC-AS3	41	43	55	45	41
ENSG00000132003	POS	NEG	-0.386409	3.40591	0.0111887	0.083138	ZSWIM4	195	178	203	199	223
ENSG00000159239	POS	NEG	-0.386098	2.1941	0.0760672	0.275372	AC005041.1	69	90	98	92	77
ENSG00000283549	POS	NEG	-0.386047	1.82993	0.0987202	0.318975	AC007161.3	67	56	59	68	79
ENSG00000123427	POS	NEG	-0.385924	2.40584	0.0472603	0.207397	EEF1AKMT3	100	85	112	101	97
ENSG00000213809	POS	NEG	-0.385727	1.60946	0.122183	0.358631	KLRK1	51	54	53	53	70
ENSG00000159496	POS	NEG	-0.385603	2.61888	0.0545683	0.226018	RGL4	115	100	120	101	139
ENSG00000008516	POS	NEG	-0.38544	0.189858	0.306836	0.585979	MMP25	22	15	17	20	25
ENSG00000070614	POS	NEG	-0.385432	6.38408	0.000207637	0.00424123	NDST1	1626	1334	1693	1703	1557
ENSG00000030582	POS	NEG	-0.385267	8.07575	5.73021e-05	0.00149946	GRN	5127	4436	5307	5662	5034
ENSG00000167925	POS	NEG	-0.385155	4.57361	0.0067844	0.0594449	GHDC	487	356	458	454	497
ENSG00000255929	POS	NEG	-0.385075	0.0794644	0.353414	0.630829	AP000943.3	21	13	22	19	16
ENSG00000154358	POS	NEG	-0.385026	5.60062	0.00234478	0.0272208	OBSCN	975	745	905	1051	919
ENSG00000196935	POS	NEG	-0.384943	4.22692	0.00418894	0.0418548	SRGAP1	324	337	350	361	396
ENSG00000266992	POS	NEG	-0.384723	2.91118	0.0222211	0.130866	DHX40P1	136	128	149	137	156
ENSG00000234985	POS	NEG	-0.38469	3.02003	0.0976474	0.317415	AC074085.2	149	136	137	216	124
ENSG00000243007	POS	NEG	-0.384611	-0.0390746	0.389144	0.664924	RPL12P35	14	17	12	19	21
ENSG00000137497	POS	NEG	-0.384565	8.40644	3.63716e-05	0.00102817	NUMA1	6486	5546	6517	6808	6793
ENSG00000229851	POS	NEG	-0.384538	0.716782	0.260405	0.540111	ARSD-AS1	35	20	27	33	32
ENSG00000116667	POS	NEG	-0.384464	3.93797	0.0143986	0.0986011	C1orf21	278	263	276	276	353
ENSG00000198753	POS	NEG	-0.384305	4.47717	0.0153044	0.102799	PLXNB3	468	321	403	436	478
ENSG00000226642	POS	NEG	-0.384237	0.292492	0.357391	0.634911	ACTG1P12	20	20	13	31	23
ENSG00000075426	POS	NEG	-0.38411	7.3537	1.30776e-05	0.000422056	FOSL2	3018	2779	3229	3242	3226
ENSG00000186907	POS	NEG	-0.384076	1.46849	0.130306	0.369922	RTN4RL2	49	46	45	55	59
ENSG00000163815	POS	NEG	-0.383942	1.83003	0.0969677	0.316588	CLEC3B	59	64	72	60	74
ENSG00000268107	POS	NEG	-0.383862	1.2433	0.281319	0.560957	AC003005.1	54	27	31	45	59
ENSG00000170190	POS	NEG	-0.383678	3.21875	0.0236787	0.136503	SLC16A5	188	140	174	187	187
ENSG00000104812	POS	NEG	-0.383623	7.54615	5.74745e-05	0.00150194	GYS1	3582	3048	3584	3704	3790
ENSG00000178028	POS	NEG	-0.383435	5.41127	0.00215401	0.0255264	DMAP1	847	662	840	777	903
ENSG00000114353	POS	NEG	-0.383428	6.81601	7.73783e-05	0.00192097	GNAI2	2179	1818	2214	2236	2228
ENSG00000197363	POS	NEG	-0.383323	2.98989	0.0334432	0.168469	ZNF517	136	143	154	179	134
ENSG00000251603	POS	NEG	-0.383014	0.387977	0.28165	0.561116	AC092611.2	21	22	21	22	29
ENSG00000233203	POS	NEG	-0.382968	-0.221622	0.464195	0.72671	DHCR24-DT	22	5	11	14	20
ENSG00000095752	POS	NEG	-0.382936	0.292567	0.353628	0.630829	IL11	18	22	20	15	32
ENSG00000124006	POS	NEG	-0.382712	6.07664	8.79387e-05	0.00213122	OBSL1	1264	1129	1378	1304	1317
ENSG00000103534	POS	NEG	-0.382534	2.19079	0.0617425	0.243648	TMC5	75	84	82	97	87
ENSG00000121905	POS	NEG	-0.38241	1.12374	0.193514	0.460912	HPCA	32	42	51	37	36
ENSG00000285006	POS	NEG	-0.382179	1.69525	0.118631	0.35303	AC005280.3	68	44	62	66	59
ENSG00000215105	POS	NEG	-0.382146	4.82395	0.00404431	0.0408751	TTC3P1	520	483	645	533	499
ENSG00000166619	POS	NEG	-0.381995	7.46442	1.73819e-05	0.000542875	BLCAP	3207	3057	3668	3370	3430
ENSG00000235605	POS	NEG	-0.381883	6.66439	0.00442038	0.0433414	AL355472.1	1870	1728	1664	1965	2374
ENSG00000260111	POS	NEG	-0.381856	1.312	0.149954	0.400788	AC012184.1	49	36	48	44	50
ENSG00000238133	POS	NEG	-0.381854	2.35678	0.0547018	0.22614	MAP3K20-AS1	94	85	92	95	112
ENSG00000080947	POS	NEG	-0.381819	0.789061	0.240792	0.519524	CROCCP3	29	29	31	28	38
ENSG00000149761	POS	NEG	-0.381563	5.68213	0.00045661	0.00811173	NUDT22	1001	821	993	1034	1013
ENSG00000141736	POS	NEG	-0.381355	6.51664	0.000293527	0.00563316	ERBB2	1816	1436	1844	1775	1805
ENSG00000171608	POS	NEG	-0.381328	4.32794	0.00324753	0.0346665	PIK3CD	379	332	394	418	375
ENSG00000149577	POS	NEG	-0.381263	3.15212	0.0190361	0.11807	SIDT2	160	153	193	165	165
ENSG00000149150	POS	NEG	-0.381047	2.23941	0.110455	0.339338	SLC43A1	95	70	72	91	112
ENSG00000221874	POS	NEG	-0.381038	1.42362	0.217884	0.491625	ZNF816-ZNF321P	43	49	62	59	33
ENSG00000079435	POS	NEG	-0.380919	2.56827	0.0460207	0.204619	LIPE	117	91	106	124	117
ENSG00000232070	POS	NEG	-0.380369	1.71894	0.159876	0.413883	TMEM253	66	48	55	54	81
ENSG00000152583	POS	NEG	-0.380329	0.985189	0.203568	0.4739	SPARCL1	32	35	43	32	37
ENSG00000064270	POS	NEG	-0.38021	2.44005	0.0828596	0.290196	ATP2C2	101	89	110	82	125
ENSG00000163141	POS	NEG	-0.380142	0.530071	0.335871	0.614959	BNIPL	33	15	32	18	30
ENSG00000174456	POS	NEG	-0.380107	3.46618	0.0114554	0.0842791	C12orf76	197	193	226	200	225
ENSG00000269556	POS	NEG	-0.380041	3.02786	0.0250768	0.141581	TMEM185A	142	145	143	174	162
ENSG00000124067	POS	NEG	-0.379958	5.75888	0.000179584	0.00380883	SLC12A4	1018	904	1052	1070	1083
ENSG00000272149	POS	NEG	-0.379878	1.2115	0.167319	0.424195	AC112211.1	36	43	44	45	43
ENSG00000147642	POS	NEG	-0.379758	3.66754	0.00923302	0.073497	SYBU	231	218	248	232	269
ENSG00000121310	POS	NEG	-0.379753	5.57767	0.00034847	0.00646339	ECHDC2	896	799	927	914	985
ENSG00000204422	POS	NEG	-0.379705	1.57892	0.124444	0.362271	AL662899.1	51	52	64	46	62
ENSG00000118707	POS	NEG	-0.379569	5.12359	0.000757521	0.0119309	TGIF2	661	576	671	695	696
ENSG00000184009	POS	NEG	-0.379471	11.2254	1.38847e-05	0.000443866	ACTG1	45127	39962	47992	47920	45932
ENSG00000177051	POS	NEG	-0.379282	5.20329	0.000554212	0.00947199	FBXO46	677	630	698	740	741
ENSG00000138439	POS	NEG	-0.379227	3.77938	0.0135013	0.0941784	FAM117B	226	259	285	286	239
ENSG00000238120	POS	NEG	-0.37895	1.04576	0.255349	0.534758	LINC01589	27	43	36	34	47
ENSG00000258956	POS	NEG	-0.378905	0.594279	0.680126	0.867806	COX4I1P1	6	44	3	34	47
ENSG00000236358	POS	NEG	-0.378862	6.66158	0.00478841	0.0459934	AL355472.2	1871	1725	1659	1960	2368
ENSG00000276900	POS	NEG	-0.378791	2.39518	0.0542098	0.225144	AC023157.3	86	98	95	100	112
ENSG00000099622	POS	NEG	-0.378757	7.59343	2.30034e-05	0.000690602	CIRBP	3539	3322	3677	3904	3853
ENSG00000153443	POS	NEG	-0.378678	4.81864	0.00132654	0.0180007	UBALD1	524	477	533	575	560
ENSG00000176998	POS	NEG	-0.378606	0.0362464	0.395265	0.669575	HCG4	20	13	11	21	23
ENSG00000100209	POS	NEG	-0.37835	3.57115	0.00952081	0.0750655	HSCB	213	207	220	238	242
ENSG00000163702	POS	NEG	-0.378331	3.42932	0.0277311	0.150923	IL17RC	220	161	194	233	207
ENSG00000178927	POS	NEG	-0.377968	5.76891	0.000933519	0.0138625	CYBC1	1090	849	1057	1105	1064
ENSG00000226981	POS	NEG	-0.377778	0.762427	0.249066	0.528124	ABHD17AP6	31	26	27	31	37
ENSG00000051009	POS	NEG	-0.377767	4.50775	0.00611755	0.0553036	FAM160A2	429	378	441	504	399
ENSG00000095637	POS	NEG	-0.377502	1.29419	0.176408	0.43649	SORBS1	41	43	41	41	58
ENSG00000179403	POS	NEG	-0.377489	2.13889	0.115459	0.347805	VWA1	96	58	83	78	95
ENSG00000204128	POS	NEG	-0.377368	0.898401	0.196349	0.46478	C2orf72	34	29	33	39	33
ENSG00000005884	POS	NEG	-0.37731	9.8099	3.63191e-05	0.00102817	ITGA3	17118	14817	17316	18372	17449
ENSG00000256671	POS	NEG	-0.377146	1.192	0.217205	0.490892	LIMS4	36	42	34	42	54
ENSG00000103222	POS	NEG	-0.376521	5.98965	0.000527464	0.00909512	ABCC1	1256	1005	1254	1293	1212
ENSG00000078596	POS	NEG	-0.376431	0.689069	0.229452	0.505243	ITM2A	28	26	33	30	27
ENSG00000150938	POS	NEG	-0.376426	6.71345	3.36126e-05	0.000963251	CRIM1	1880	1850	2086	2134	1990
ENSG00000166387	POS	NEG	-0.376383	1.24362	0.178308	0.439375	PPFIBP2	39	42	51	35	49
ENSG00000232531	POS	NEG	-0.376299	2.66448	0.0502665	0.215584	AC027612.3	124	99	125	137	109
ENSG00000196597	POS	NEG	-0.376289	1.84662	0.0993933	0.320351	ZNF782	68	57	62	78	68
ENSG00000167110	POS	NEG	-0.376266	6.66533	0.000182486	0.00384931	GOLGA2	1962	1650	1901	2066	2037
ENSG00000270344	POS	NEG	-0.376239	0.444241	0.283774	0.563185	POC1B-AS1	24	21	28	25	22
ENSG00000271245	POS	NEG	-0.376116	0.762341	0.238542	0.516556	AL136139.1	28	29	34	34	27
ENSG00000225487	POS	NEG	-0.375885	3.89926	0.154288	0.406108	AL390119.1	240	288	175	308	395
ENSG00000113296	POS	NEG	-0.375746	0.498657	0.344003	0.621755	THBS4	32	15	19	24	35
ENSG00000107159	POS	NEG	-0.375661	7.34857	4.8598e-05	0.00131432	CA9	2960	2837	3043	3354	3244
ENSG00000168010	POS	NEG	-0.37527	4.23275	0.0115689	0.0847741	ATG16L2	385	283	357	361	391
ENSG00000279253	POS	NEG	-0.375218	0.999859	0.213644	0.486451	AL121753.2	43	25	36	41	36
ENSG00000005448	POS	NEG	-0.375161	6.29147	0.000504973	0.00878198	WDR54	1432	1354	1405	1531	1694
ENSG00000269145	POS	NEG	-0.375102	1.171	0.209331	0.481927	AC007192.2	46	31	46	35	47
ENSG00000143951	POS	NEG	-0.375028	3.08388	0.0406726	0.189597	WDPCP	142	157	195	160	143
ENSG00000237737	POS	NEG	-0.375014	1.15072	0.301723	0.580483	DCTN1-AS1	50	26	29	53	44
ENSG00000141753	POS	NEG	-0.374809	7.25205	4.22787e-05	0.00116788	IGFBP4	2741	2682	2888	2997	3130
ENSG00000196498	POS	NEG	-0.374507	6.98592	3.18084e-05	0.000923445	NCOR2	2353	2159	2463	2552	2482
ENSG00000165275	POS	NEG	-0.374385	3.84237	0.012263	0.0880462	TRMT10B	242	266	286	254	305
ENSG00000105373	POS	NEG	-0.374332	6.64773	0.00082243	0.0125596	NOP53	1961	1611	1778	2103	2046
ENSG00000215039	POS	NEG	-0.374295	2.59913	0.0445059	0.200608	CD27-AS1	108	105	105	121	128
ENSG00000223519	POS	NEG	-0.37426	0.25493	0.338602	0.617042	KIF28P	16	23	24	15	26
ENSG00000225439	POS	NEG	-0.374226	0.561906	0.432903	0.700839	BOLA3-AS1	16	33	43	21	18
ENSG00000082641	POS	NEG	-0.374194	7.96231	4.98314e-05	0.00134392	NFE2L1	4775	4110	4836	5033	4883
ENSG00000228801	POS	NEG	-0.373886	1.40057	0.171631	0.429929	AC064807.1	56	35	46	47	58
ENSG00000264859	POS	NEG	-0.373863	2.69518	0.0523589	0.220504	DSG2-AS1	121	107	149	115	115
ENSG00000123815	POS	NEG	-0.373862	5.43122	0.00159774	0.0205709	COQ8B	837	699	845	922	783
ENSG00000115641	POS	NEG	-0.373697	6.64264	4.11431e-05	0.00114303	FHL2	1839	1718	1951	2027	1930
ENSG00000171914	POS	NEG	-0.373487	4.7504	0.00182375	0.0226961	TLN2	505	452	535	507	547
ENSG00000178229	POS	NEG	-0.373356	2.75734	0.0705132	0.264053	ZNF543	115	123	165	120	111
ENSG00000185100	POS	NEG	-0.373316	6.28276	0.000109926	0.00256245	ADSSL1	1476	1297	1547	1554	1502
ENSG00000105327	POS	NEG	-0.372959	2.63095	0.0409692	0.190475	BBC3	114	104	123	111	128
ENSG00000238083	POS	NEG	-0.372859	1.17152	0.169334	0.42734	LRRC37A2	37	40	44	41	43
ENSG00000248740	POS	NEG	-0.372683	0.0364973	0.429038	0.697966	LINC02428	12	21	22	12	21
ENSG00000174233	POS	NEG	-0.372673	5.1884	0.00237142	0.0274642	ADCY6	730	569	752	694	708
ENSG00000269837	POS	NEG	-0.372586	1.98296	0.0951588	0.314017	IPO5P1	78	60	79	69	81
ENSG00000269044	POS	NEG	-0.372362	0.660658	0.248385	0.527729	AC024075.2	30	23	27	27	34
ENSG00000119771	POS	NEG	-0.372341	0.734902	0.264447	0.544008	KLHL29	33	23	35	33	25
ENSG00000257949	POS	NEG	-0.372322	3.84522	0.0316884	0.163761	TEN1	307	204	259	294	293
ENSG00000117298	POS	NEG	-0.37232	5.85856	0.000462019	0.00817782	ECE1	1136	932	1162	1158	1109
ENSG00000230606	POS	NEG	-0.3723	2.1827	0.141818	0.387602	AC092683.1	89	70	116	69	79
ENSG00000005339	POS	NEG	-0.372259	5.95318	0.0001818	0.00383901	CREBBP	1164	1043	1198	1266	1197
ENSG00000177732	POS	NEG	-0.372234	5.72159	0.000324024	0.00611097	SOX12	939	939	1042	1101	975
ENSG00000065675	POS	NEG	-0.37188	2.93478	0.026072	0.144824	PRKCQ	142	128	154	143	151
ENSG00000135842	POS	NEG	-0.37187	4.93297	0.0010715	0.0153692	FAM129A	565	522	583	616	604
ENSG00000214561	POS	NEG	-0.371867	0.735386	0.239695	0.51802	RBBP4P4	29	27	29	30	34
ENSG00000236397	POS	NEG	-0.371761	1.35381	0.184285	0.448489	DDX11L2	51	37	51	55	40
ENSG00000225806	POS	NEG	-0.371709	0.874269	0.215344	0.488282	AL121917.1	28	34	30	33	40
ENSG00000263072	POS	NEG	-0.371515	3.54875	0.0148029	0.100506	ZNF213-AS1	222	193	223	215	250
ENSG00000167528	POS	NEG	-0.371287	3.76286	0.0153415	0.102971	ZNF641	262	220	284	234	281
ENSG00000152518	POS	NEG	-0.371069	6.9293	7.8295e-05	0.00193875	ZFP36L2	2194	2149	2423	2543	2238
ENSG00000273945	POS	NEG	-0.371048	0.913927	0.290085	0.568773	MIR6853	42	22	41	26	39
ENSG00000160471	POS	NEG	-0.370934	2.06123	0.0846048	0.293916	COX6B2	83	63	85	75	82
ENSG00000145020	POS	NEG	-0.370845	3.25156	0.0509242	0.217348	AMT	166	171	195	146	218
ENSG00000250349	POS	NEG	-0.370794	1.17188	0.20698	0.478849	AF241726.2	30	47	45	41	42
ENSG00000198892	POS	NEG	-0.370785	1.85475	0.0971898	0.316848	SHISA4	67	59	78	63	68
ENSG00000182473	POS	NEG	-0.370774	7.0416	0.00022545	0.00455701	EXOC7	2563	2138	2536	2511	2737
ENSG00000026652	POS	NEG	-0.370767	3.41778	0.0207168	0.124896	AGPAT4	210	169	224	192	212
ENSG00000273024	POS	NEG	-0.370554	1.47357	0.171598	0.429929	INTS4P2	55	41	43	55	61
ENSG00000136490	POS	NEG	-0.370324	2.68609	0.0447676	0.201165	LIMD2	125	102	120	121	135
ENSG00000177303	POS	NEG	-0.370308	5.04221	0.00358579	0.0371817	CASKIN2	666	509	671	656	618
ENSG00000269069	POS	NEG	-0.370155	1.55823	0.12335	0.360427	AC007842.1	57	45	53	54	62
ENSG00000115548	POS	NEG	-0.369965	6.71909	5.95628e-05	0.00154608	KDM3A	1939	1818	2199	2018	2009
ENSG00000275832	POS	NEG	-0.369962	5.56754	0.000560033	0.0095145	ARHGAP23	907	784	916	971	913
ENSG00000121900	POS	NEG	-0.369872	2.68209	0.0444736	0.200556	TMEM54	101	125	126	127	122
ENSG00000100842	POS	NEG	-0.369469	0.316882	0.343064	0.621275	EFS	20	21	19	19	30
ENSG00000134574	POS	NEG	-0.369405	5.788	0.000212184	0.0043159	DDB2	982	987	1065	1085	1112
ENSG00000150347	POS	NEG	-0.369218	5.71774	0.00186516	0.0230925	ARID5B	954	922	1129	1096	884
ENSG00000197565	POS	NEG	-0.369141	5.05043	0.00154737	0.0201096	COL4A6	619	562	655	609	691
ENSG00000101004	POS	NEG	-0.368965	4.8683	0.00161534	0.0207148	NINL	556	485	583	586	554
ENSG00000125170	POS	NEG	-0.368879	3.09892	0.0348868	0.172598	DOK4	142	161	147	177	178
ENSG00000186187	POS	NEG	-0.368815	3.65721	0.0120371	0.0870372	ZNRF1	232	216	271	240	231
ENSG00000109321	POS	NEG	-0.368813	5.31012	0.00100956	0.0146765	AREG	681	732	836	760	746
ENSG00000249855	POS	NEG	-0.368724	5.94154	0.0163186	0.106797	EEF1A1P19	1333	865	1384	1122	1125
ENSG00000188316	POS	NEG	-0.368704	0.582163	0.311878	0.590285	ENO4	22	28	35	18	30
ENSG00000230807	POS	NEG	-0.368654	2.96707	0.0765269	0.276159	AC099535.1	166	111	166	167	125
ENSG00000240401	POS	NEG	-0.368367	2.97381	0.0322102	0.165179	AC012358.3	150	128	149	168	143
ENSG00000254003	POS	NEG	-0.368303	2.40386	0.0941537	0.312298	AC003991.2	87	99	81	117	110
ENSG00000280206	POS	NEG	-0.368277	3.31534	0.0203769	0.123615	AC026401.3	185	168	180	194	210
ENSG00000279592	POS	NEG	-0.368153	1.51685	0.134658	0.376754	AC010653.2	47	52	53	54	57
ENSG00000101040	POS	NEG	-0.368099	6.97228	5.08962e-05	0.00136314	ZMYND8	2249	2231	2388	2489	2537
ENSG00000169851	POS	NEG	-0.368033	6.47537	6.518e-05	0.00166291	PCDH7	1586	1588	1752	1790	1712
ENSG00000140859	POS	NEG	-0.36797	6.27624	0.0012808	0.0176774	KIFC3	1567	1203	1448	1572	1555
ENSG00000139194	POS	NEG	-0.367913	1.42931	0.130796	0.370554	RBP5	47	46	50	56	48
ENSG00000143110	POS	NEG	-0.367673	0.108246	0.370525	0.647625	C1orf162	17	18	16	19	23
ENSG00000169871	POS	NEG	-0.367641	5.37939	0.00239578	0.0276471	TRIM56	813	673	747	865	843
ENSG00000270882	POS	NEG	-0.36745	4.10197	0.00584398	0.0534543	HIST2H4A	310	301	357	317	337
ENSG00000197128	POS	NEG	-0.367445	3.8504	0.0224672	0.131795	ZNF772	270	243	331	278	240
ENSG00000285940	POS	NEG	-0.367354	0.707955	0.276479	0.556777	AC009899.1	29	26	23	31	37
ENSG00000050820	POS	NEG	-0.367323	4.46291	0.00565934	0.0522342	BCAR1	421	365	400	470	429
ENSG00000130382	POS	NEG	-0.367307	6.41187	0.000185191	0.00389363	MLLT1	1580	1460	1576	1697	1752
ENSG00000159917	POS	NEG	-0.36719	4.01914	0.0123055	0.088286	ZNF235	300	277	322	280	352
ENSG00000184635	POS	NEG	-0.366919	0.316758	0.340173	0.618275	ZNF93	17	24	26	25	17
ENSG00000091428	POS	NEG	-0.366749	2.69845	0.0793976	0.282933	RAPGEF4	107	122	113	155	111
ENSG00000226971	POS	NEG	-0.366396	2.10905	0.118927	0.353402	AL606490.2	63	88	74	80	96
ENSG00000216624	POS	NEG	-0.36613	5.53013	0.0885602	0.301638	GAPDHP72	1038	617	1194	834	702
ENSG00000049618	POS	NEG	-0.366104	5.5436	0.000659187	0.0107085	ARID1B	891	775	944	943	865
ENSG00000186973	POS	NEG	-0.365993	1.16432	0.277983	0.558273	FAM183A	48	29	31	53	43
ENSG00000275652	POS	NEG	-0.365976	2.09249	0.212094	0.485201	MIR6796	104	46	89	79	79
ENSG00000128340	POS	NEG	-0.36591	2.46167	0.0882618	0.301308	RAC2	97	97	131	104	86
ENSG00000283621	POS	NEG	-0.365888	3.06456	0.086943	0.298451	MIR6759	179	118	191	131	168
ENSG00000197948	POS	NEG	-0.365733	5.33302	0.00328539	0.0349585	FCHSD1	781	659	743	751	882
ENSG00000271913	POS	NEG	-0.365349	-0.00860092	0.405166	0.677575	AL035530.2	14	18	20	14	19
ENSG00000188641	POS	NEG	-0.36534	4.40403	0.00503509	0.0478173	DPYD	399	356	454	388	405
ENSG00000178719	POS	NEG	-0.365232	7.06429	9.76053e-05	0.00232762	GRINA	2421	2361	2495	2783	2619
ENSG00000180357	POS	NEG	-0.365231	6.50006	0.000120446	0.00275686	ZNF609	1688	1547	1728	1763	1849
ENSG00000100918	POS	NEG	-0.365214	2.55296	0.0511952	0.218035	REC8	104	103	116	102	124
ENSG00000049246	POS	NEG	-0.365108	3.44875	0.0223012	0.131129	PER3	202	186	243	192	206
ENSG00000196526	POS	NEG	-0.364998	5.20809	0.00216607	0.0255755	AFAP1	725	596	778	720	682
ENSG00000268947	POS	NEG	-0.364989	0.953901	0.228501	0.504238	AC002128.1	38	28	37	32	40
ENSG00000283920	POS	NEG	-0.364956	1.16421	0.231676	0.507842	MIR6743	48	29	39	40	48
ENSG00000285979	POS	NEG	-0.364937	1.31764	0.18922	0.455049	AC009090.6	51	35	55	43	44
ENSG00000178026	POS	NEG	-0.364916	1.31808	0.2535	0.5331	LRRC75B	47	39	40	66	36
ENSG00000105738	POS	NEG	-0.364899	4.7287	0.00384919	0.0393203	SIPA1L3	525	422	519	518	525
ENSG00000119688	POS	NEG	-0.364815	5.62728	0.0005905	0.00988284	ABCD4	958	809	972	965	978
ENSG00000225791	POS	NEG	-0.364812	1.31792	0.166621	0.423451	TRAM2-AS1	49	37	49	44	49
ENSG00000164300	POS	NEG	-0.364492	6.71201	0.000475643	0.00836544	SERINC5	1970	1779	2222	2145	1822
ENSG00000116017	POS	NEG	-0.364279	3.29144	0.0273337	0.149474	ARID3A	194	154	193	206	175
ENSG00000183208	POS	NEG	-0.364074	4.70386	0.00368151	0.03796	GDPGP1	511	420	513	508	514
ENSG00000151012	POS	NEG	-0.363951	6.06705	0.00304791	0.0331385	SLC7A11	1177	1218	1451	1409	1097
ENSG00000125898	POS	NEG	-0.363914	4.16355	0.00645288	0.05745	FAM110A	334	305	331	371	352
ENSG00000273387	POS	NEG	-0.363533	2.53688	0.0555205	0.228065	AC005005.3	114	91	112	108	118
ENSG00000235808	POS	NEG	-0.363473	0.374865	0.557758	0.793099	MYL6P2	30	13	46	15	10
ENSG00000135643	POS	NEG	-0.363428	2.07529	0.107947	0.334447	KCNMB4	87	61	90	80	74
ENSG00000177469	POS	NEG	-0.363426	7.52788	0.000104962	0.00246961	CAVIN1	3430	3173	3431	3841	3614
ENSG00000260482	POS	NEG	-0.363396	1.05174	0.246708	0.526072	AC008870.1	45	26	41	33	43
ENSG00000231840	POS	NEG	-0.363388	1.23745	0.246083	0.525434	AC073342.1	32	49	52	36	46
[truncated: 17,365 more rows]
